# Supplementary material for: Shared genetic links between hypothyroidism and psychiatric disorders: evidence from a comprehensive genetic analysis
Source: Front Endocrinol (Lausanne). 2024 Jun 6;15:1370019. doi: 10.3389/fendo.2024.1370019 (PMC11187243; doi:10.3389/fendo.2024.1370019)
Supplement: Supplementary file 1 [file DataSheet_1.zip › Table S1.xlsx]

## Sheet: Table S1
Table S1. Summary data of all GWAS used in current study
Diseases/measures	Abbreviations	PMID	Year	Total number	Case	Controls	Reference
Hypothyroidism	Hypothyroidism	36653562	2023	314995	40926	274069	FinnGen provides genetic insights from a well-phenotyped isolated population
Free thyroxine concentration	FT4 normal	30367059	2018	71652	/	/	Genome-wide analyses identify a role for SLC17A4 and AADAT in thyroid hormone regulation
Thyroid stimulating hormone levels	TSH normal	30367059	2018	76682	/	/	Genome-wide analyses identify a role for SLC17A4 and AADAT in thyroid hormone regulation
Thyroid stimulating hormone levels	TSH total	34916535	2021	119715	/	/	GWAS of thyroid stimulating hormone highlights pleiotropic effects and inverse association with thyroid cancer
Anxiety Disorder	ANX	31712720	2021	240785	4555	236230	Genome-wide association study of panic disorder reveals genetic overlap with neuroticism and depression
Bipolar Disorder	BIP	31043756	2019	198882	29764	169118	Genome-wide association study identifies 30 loci associated with bipolar disorder
Major Depressive Disorder	MDD	29700475	2018	450619	121198	329421	Genome-wide association analyses identify 44 risk variants and refine the genetic architecture of major depression
Schizophrenia	SCZ	35396580	2022	320404	76755	243649	Mapping genomic loci implicates genes and synaptic biology in schizophrenia
