# Supplementary material for: Shared genetic links between hypothyroidism and psychiatric disorders: evidence from a comprehensive genetic analysis
Source: Front Endocrinol (Lausanne). 2024 Jun 6;15:1370019. doi: 10.3389/fendo.2024.1370019 (PMC11187243; doi:10.3389/fendo.2024.1370019)
Supplement: Supplementary file 1 [file DataSheet_1.zip › Table S2.xlsx]

## Sheet: Table S2
Table S2. Results of the identification of pleiotropic loci between diseases.
Trait1	Trait2	Trait pairs	Genomic Locus	start	end	Locus region	Lead SNP	Chromosome	Position	p	CADD	RDB	annot	Gene symbols
Hypothyroidism	SCZ	Hypothyroidism&SCZ	1p36.32	2347837	2404401	1:2347837-2404401	rs4592207	1	2369498	8.52187e-09	1.312	5	intronic	PLCH2
TSH total	MDD	TSH total&MDD	1p36.13	19376373	19815320	1:19376373-19815320	rs12755497	1	19792562	4.55311e-11	4.564	6	intronic	CAPZB
FT4 normal	MDD	FT4 normal&MDD	1p32.3	54018849	54700034	1:54018849-54700034	rs72664111	1	54469084	1.08577e-08	0.895	5	intergenic	HNRNPA3P12, LDLRAD1
Hypothyroidism	MDD	Hypothyroidism&MDD	1p32.3	54018849	54700034	1:54018849-54700034	rs72664111	1	54469084	1.08577e-08	0.895	5	intergenic	HNRNPA3P12, LDLRAD1
TSH total	MDD	TSH total&MDD	1p31.3	61471237	61664841	1:61471237-61664841	rs384893	1	61606167	1.59374e-09	4.362	NA	intronic	NFIA
Hypothyroidism	ANX	Hypothyroidism&ANX	1p13.3	108187943	108524977	1:108187943-108524977	rs7537605	1	108343087	1.06515e-10	0.451	6	intronic	VAV3
Hypothyroidism	ANX	Hypothyroidism&ANX	1p13.2	113871830	114651006	1:113871830-114651006	rs4839348	1	114548373	3.0842e-08	10.03	7	intergenic	RP4-590F24.1, SYT6
Hypothyroidism	SCZ	Hypothyroidism&SCZ	1q21.2	149237848	151021509	1:149237848-151021509	rs72692873	1	150022827	9.3251e-09	11.97	3a	intergenic	OTUD7B, RP11-458I7.1
TSH total	MDD	TSH total&MDD	2p21	43453086	43990725	2:43453086-43990725	rs6544658	2	43652117	3.71603e-08	1.896	3a	intronic	THADA
Hypothyroidism	SCZ	Hypothyroidism&SCZ	2q33.1	198144002	199166255	2:198144002-199166255	rs1595824	2	198874006	6.6599e-09	1.356	7	intronic	PLCL1
Hypothyroidism	SCZ	Hypothyroidism&SCZ	2q33.1	200597298	201476430	2:200597298-201476430	rs143911669	2	201068915	2.77228e-10	1.11	6	intergenic	C2orf47, SPATS2L
Hypothyroidism	SCZ	Hypothyroidism&SCZ	3p24.3	17182233	17902583	3:17182233-17902583	rs62238360	3	17780853	4.86357e-08	5.256	5	UTR5	TBC1D5
Hypothyroidism	SCZ	Hypothyroidism&SCZ	3p21.1	52208046	53486737	3:52208046-53486737	rs731831	3	52536514	3.20582e-09	2.925	1f	intronic	STAB1
Hypothyroidism	SCZ	Hypothyroidism&SCZ	3p13	71329472	71688816	3:71329472-71688816	rs7624274	3	71578737	1.28075e-08	1.141	7	intronic	FOXP1
TSH total	MDD	TSH total&MDD	3q29	193912078	193957929	3:193912078-193957929	rs74322585	3	193927369	5.21386e-09	2.26	6	ncRNA_intronic	RP11-513G11.4
TSH total	MDD	TSH total&MDD	5q13.3	76482340	76890387	5:76482340-76890387	rs7733908	5	76687426	1.32712e-08	5.533	5	intronic	PDE8B
Hypothyroidism	SCZ	Hypothyroidism&SCZ	6p22.1	25070838	29240378	6:25070838-29240378	rs1778482	6	28240992	5.74859e-14	0.05	6	ncRNA_intronic	RP5-874C20.3
FT4 normal	MDD	FT4 normal&MDD	6p22.1	27300310	29291002	6:27300310-29291002	rs853679	6	28296863	1.04717e-08	8.065	NA	intronic	ZSCAN31
Hypothyroidism	MDD	Hypothyroidism&MDD	6p22.1	27300310	29291002	6:27300310-29291002	rs853679	6	28296863	1.04717e-08	8.065	NA	intronic	ZSCAN31
Hypothyroidism	SCZ	Hypothyroidism&SCZ	6p21.32	33179689	33780292	6:33179689-33780292	rs78306789	6	33457133	4.62991e-10	1.358	7	intergenic	ZBTB9, RN7SL26P
Hypothyroidism	SCZ	Hypothyroidism&SCZ	6q15	90806990	91089224	6:90806990-91089224	rs1010473	6	90856878	2.01465e-13	15.96	2b	intronic	BACH2
TSH total	MDD	TSH total&MDD	6q27	165938582	166038611	6:165938582-166038611	rs3008011	6	166013760	2.97927e-10	0.276	5	intronic	PDE10A
Hypothyroidism	SCZ	Hypothyroidism&SCZ	8p23.1	7129082	9091739	8:7129082-9091739	rs1878561	8	8092405	3.2619e-09	0.091	NA	ncRNA_intronic	FAM86B3P
TSH total	MDD	TSH total&MDD	9p24.2	4241674	4319392	9:4241674-4319392	rs6476842	9	4291268	4.22672e-09	7.103	7	intronic	GLIS3
Hypothyroidism	ANX	Hypothyroidism&ANX	9q22.33	100314613	100561486	9:100314613-100561486	rs10983513	9	100489528	4.24897e-09	0.919	7	intergenic	KRT18P13, RP11-546O6.4
TSH total	MDD	TSH total&MDD	9q22.33	100314613	100805464	9:100314613-100805464	rs1512261	9	100522530	3.13077e-08	1.366	4	intergenic	RP11-546O6.4, RP11-23B15.1
FT4 normal	MDD	FT4 normal&MDD	10q21.1	56829042	57303139	10:56829042-57303139	rs1857442	10	56920952	2.44845e-08	2.239	NA	intronic	PCDH15
Hypothyroidism	MDD	Hypothyroidism&MDD	10q21.1	56829042	57303139	10:56829042-57303139	rs1857442	10	56920952	2.44845e-08	2.239	NA	intronic	PCDH15
FT4 normal	MDD	FT4 normal&MDD	11q13.4	72946140	73731422	11:72946140-73731422	rs10751226	11	73312252	3.56513e-08	3.16	7	intergenic	FAM168A, AP000860.2
Hypothyroidism	MDD	Hypothyroidism&MDD	11q13.4	72946140	73731422	11:72946140-73731422	rs10751226	11	73312252	3.56513e-08	3.16	7	intergenic	FAM168A, AP000860.2
Hypothyroidism	SCZ	Hypothyroidism&SCZ	11q24.2	124497410	124681679	11:124497410-124681679	rs55661361	11	124613957	2.67376e-08	1.932	5	intronic	NRGN
Hypothyroidism	ANX	Hypothyroidism&ANX	12p13.31	9443966	10046305	12:9443966-10046305	rs2268146	12	9869271	1.67308e-08	3.078	NA	UTR3	CLECL1
TSH total	MDD	TSH total&MDD	12q23.1	96549543	96799409	12:96549543-96799409	rs78405390	12	96645605	3.01223e-09	7.261	3a	intronic	ELK3
Hypothyroidism	SCZ	Hypothyroidism&SCZ	12q24.12	111302295	113200293	12:111302295-113200293	rs35450384	12	112259837	7.98633e-12	13.44	6	intergenic	RP3-462E2.3, AC003029.1
TSH total	MDD	TSH total&MDD	14q32.12	93432524	94032985	14:93432524-94032985	rs12879718	14	93599756	3.17043e-14	1.438	5	intergenic	ITPK1, RP11-371E8.2
TSH total	MDD	TSH total&MDD	14q32.33	105151205	105277144	14:105151205-105277144	rs1132975	14	105222037	1.26069e-08	7.417	6	exonic	SIVA1
Hypothyroidism	ANX	Hypothyroidism&ANX	15q14	38817150	39009282	15:38817150-39009282	rs56059718	15	38836777	6.58859e-11	0.318	7	intronic	RASGRP1
Hypothyroidism	SCZ	Hypothyroidism&SCZ	15q14	38692498	38999345	15:38692498-38999345	rs12593201	15	38844106	2.10235e-12	7.223	7	intronic	RASGRP1
Hypothyroidism	ANX	Hypothyroidism&ANX	17q21.2	40209533	40810228	17:40209533-40810228	rs13380830	17	40297658	8.48517e-10	2.555	7	intronic	RAB5C, CTD-2132N18.3
Hypothyroidism	SCZ	Hypothyroidism&SCZ	17q21.31	43273992	44904147	17:43273992-44904147	rs62062288	17	44096553	8.8712e-09	0.065	7	intronic	MAPT
TSH total	MDD	TSH total&MDD	17q24.3	69739369	70173769	17:69739369-70173769	rs1966432	17	70055360	2.71466e-09	5.34	NA	ncRNA_intronic	SOX9-AS1
Hypothyroidism	SCZ	Hypothyroidism&SCZ	18q23	77377921	77725683	18:77377921-77725683	rs71367544	18	77574374	3.4457e-08	0.012	5	ncRNA_intronic	RP11-154H12.3
Hypothyroidism	SCZ	Hypothyroidism&SCZ	19p13.11	19260892	19961227	19:19260892-19961227	rs2905426	19	19478022	3.30643e-10	0.619	4	intergenic	MAU2, GATAD2A
Hypothyroidism	SCZ	Hypothyroidism&SCZ	19q13.33	49947383	50207165	19:49947383-50207165	rs7251	19	50162909	3.48234e-14	5.52	4	exonic	IRF3
Hypothyroidism	ANX	Hypothyroidism&ANX	22q12.3	37571178	37675218	22:37571178-37675218	rs5845323	22	37583732	1.01057e-08	14.33	NA	intronic	C1QTNF6
Hypothyroidism	SCZ	Hypothyroidism&SCZ	22q13.2	41397999	42741887	22:41397999-42741887	rs7290134	22	42321251	4.48134e-08	7.374	1f	UTR3	TNFRSF13C
