# Supplementary material for: Shared genetic links between hypothyroidism and psychiatric disorders: evidence from a comprehensive genetic analysis
Source: Front Endocrinol (Lausanne). 2024 Jun 6;15:1370019. doi: 10.3389/fendo.2024.1370019 (PMC11187243; doi:10.3389/fendo.2024.1370019)
Supplement: Supplementary file 1 [file DataSheet_1.zip › Table S3.xlsx]

## Sheet: Table S3
Table S3. Results of MAGMA gene set enrichment analysis based on pleiotropic loci.
Trait pairs	Gene Set	NGENES	BETA	BETA_STD	SE	P	Padj
TSH total&MDD	GOBP_CELLULAR_RESPONSE_TO_UV_A	11	1.3225	0.032038	0.25246	8.1911e-08	0.00139281
Hypothyroidism&SCZ	GOBP_POSITIVE_REGULATION_OF_RNA_METABOLIC_PROCESS	1692	0.12239	0.03516	0.023681	1.1947e-07	0.00203147
Hypothyroidism&ANX	GOBP_T_CELL_DIFFERENTIATION	288	0.26175	0.032212	0.050786	1.2887e-07	0.00219131
TSH total&MDD	REACTOME_OPSINS	8	1.3644	0.028191	0.27215	2.6983e-07	0.00458819
Hypothyroidism&ANX	GOBP_LEUKOCYTE_DIFFERENTIATION	570	0.18122	0.031133	0.037036	5.0069e-07	0.00851373
Hypothyroidism&ANX	GOBP_POSITIVE_REGULATION_OF_RNA_METABOLIC_PROCESS	1695	0.10367	0.029745	0.021241	5.3343e-07	0.00907044
Hypothyroidism&ANX	GOBP_HEMOPOIESIS	869	0.14479	0.03046	0.029794	5.9268e-07	0.0100779
Hypothyroidism&SCZ	GOBP_POSITIVE_REGULATION_OF_MACROMOLECULE_BIOSYNTHETIC_PROCESS	1764	0.10939	0.032018	0.023173	1.1852e-06	0.0201531
TSH total&MDD	REACTOME_THE_RETINOID_CYCLE_IN_CONES_DAYLIGHT_VISION	3	1.7919	0.022674	0.38165	1.3427e-06	0.0228313
Hypothyroidism&SCZ	REACTOME_INTERLEUKIN_21_SIGNALING	9	1.7441	0.038312	0.37188	1.3769e-06	0.0234128
Hypothyroidism&ANX	GOBP_MONONUCLEAR_CELL_DIFFERENTIATION	447	0.19382	0.029586	0.041504	1.5189e-06	0.0258274
TSH total&MDD	GOBP_RESPONSE_TO_UV_A	14	1.0366	0.028327	0.22385	1.8356e-06	0.0312125
TSH total&MDD	GOMF_PHOTORECEPTOR_ACTIVITY	14	1.0185	0.027832	0.22072	1.9861e-06	0.0337716
Hypothyroidism&ANX	REACTOME_ACTIVATION_OF_RAS_IN_B_CELLS	5	1.5583	0.02546	0.33808	2.0363e-06	0.0346252
Hypothyroidism&MDD	GOMF_NEUROTROPHIN_BINDING	10	1.1973	0.027947	0.26063	2.1909e-06	0.0372541
FT4 normal&MDD	GOMF_NEUROTROPHIN_BINDING	10	1.1973	0.027947	0.26063	2.1909e-06	0.0372541
Hypothyroidism&ANX	REACTOME_EFFECTS_OF_PIP2_HYDROLYSIS	26	0.67943	0.0253	0.14878	2.497e-06	0.042459
Hypothyroidism&SCZ	ZHENG_FOXP3_TARGETS_IN_T_LYMPHOCYTE_DN	36	0.82517	0.036227	0.18474	3.9974e-06	0.0679718
Hypothyroidism&SCZ	GOBP_LEUKOCYTE_DIFFERENTIATION	569	0.18182	0.031277	0.041088	4.8484e-06	0.0824422
Hypothyroidism&ANX	GOBP_POSITIVE_REGULATION_OF_MACROMOLECULE_BIOSYNTHETIC_PROCESS	1768	0.091054	0.026625	0.020734	5.6631e-06	0.0962954
Hypothyroidism&SCZ	GOBP_INTERLEUKIN_21_PRODUCTION	2	3.4995	0.036245	0.80139	6.3429e-06	0.107855
Hypothyroidism&MDD	GOBP_NEGATIVE_REGULATION_OF_AMYLOID_PRECURSOR_PROTEIN_CATABOLIC_PROCESS	20	0.85791	0.028312	0.19787	7.3075e-06	0.124257
FT4 normal&MDD	GOBP_NEGATIVE_REGULATION_OF_AMYLOID_PRECURSOR_PROTEIN_CATABOLIC_PROCESS	20	0.85791	0.028312	0.19787	7.3075e-06	0.124257
Hypothyroidism&ANX	GOBP_POSITIVE_REGULATION_OF_NATURAL_KILLER_CELL_DIFFERENTIATION	8	1.0581	0.021867	0.24787	9.8732e-06	0.167884
Hypothyroidism&ANX	GOMF_DIACYLGLYCEROL_BINDING	14	0.94375	0.025796	0.22139	1.0146e-05	0.172523
Hypothyroidism&SCZ	NIKOLSKY_BREAST_CANCER_16Q24_AMPLICON	52	0.94993	0.0501	0.22575	1.2957e-05	0.220321
Hypothyroidism&SCZ	ZHENG_BOUND_BY_FOXP3	473	0.19306	0.03036	0.046095	1.4126e-05	0.240199
Hypothyroidism&SCZ	GOMF_TRANSCRIPTION_REGULATOR_ACTIVITY	1582	0.10383	0.028936	0.025059	1.7177e-05	0.292078
Hypothyroidism&SCZ	GOBP_LYMPHOCYTE_ACTIVATION	711	0.15258	0.029225	0.036934	1.8122e-05	0.308146
TSH total&MDD	GOCC_CHROMATIN	1201	0.10607	0.025983	0.026055	2.3494e-05	0.399492
Hypothyroidism&MDD	BURTON_ADIPOGENESIS_3	91	0.37522	0.026362	0.093789	3.1714e-05	0.539265
FT4 normal&MDD	BURTON_ADIPOGENESIS_3	91	0.37522	0.026362	0.093789	3.1714e-05	0.539265
Hypothyroidism&MDD	GOBP_CELL_CYCLE_DNA_REPLICATION_INITIATION	4	1.2116	0.01789	0.31435	5.824e-05	0.990313
FT4 normal&MDD	GOBP_CELL_CYCLE_DNA_REPLICATION_INITIATION	4	1.2116	0.01789	0.31435	5.824e-05	0.990313
TSH total&MDD	GOBP_AMYLOID_BETA_CLEARANCE	36	0.56707	0.024835	0.14752	6.0743e-05	1.03287
Hypothyroidism&MDD	GOBP_STRIATUM_DEVELOPMENT	20	0.79489	0.026232	0.20831	6.812e-05	1.15831
FT4 normal&MDD	GOBP_STRIATUM_DEVELOPMENT	20	0.79489	0.026232	0.20831	6.812e-05	1.15831
Hypothyroidism&MDD	MORI_IMMATURE_B_LYMPHOCYTE_DN	84	0.32613	0.022018	0.087201	9.235e-05	1.57032
FT4 normal&MDD	MORI_IMMATURE_B_LYMPHOCYTE_DN	84	0.32613	0.022018	0.087201	9.235e-05	1.57032
TSH total&MDD	GOBP_NEGATIVE_REGULATION_OF_AMYLOID_PRECURSOR_PROTEIN_CATABOLIC_PROCESS	20	0.78742	0.025715	0.21147	9.8529e-05	1.67539
Hypothyroidism&MDD	GOBP_NEUROTROPHIN_PRODUCTION	5	1.2236	0.020198	0.32919	0.00010115	1.71995
FT4 normal&MDD	GOBP_NEUROTROPHIN_PRODUCTION	5	1.2236	0.020198	0.32919	0.00010115	1.71995
TSH total&MDD	GOBP_PROTEIN_ACYLATION	225	0.20674	0.022521	0.055633	0.00010144	1.72489
Hypothyroidism&MDD	GOBP_SUBPALLIUM_DEVELOPMENT	26	0.68026	0.025592	0.18751	0.00014333	2.43718
FT4 normal&MDD	GOBP_SUBPALLIUM_DEVELOPMENT	26	0.68026	0.025592	0.18751	0.00014333	2.43718
TSH total&MDD	GOBP_PROTEIN_ACETYLATION	186	0.22118	0.02193	0.061222	0.00015191	2.58308
Hypothyroidism&MDD	GOBP_STEROID_METABOLIC_PROCESS	293	0.17815	0.022334	0.049394	0.00015554	2.6448
FT4 normal&MDD	GOBP_STEROID_METABOLIC_PROCESS	293	0.17815	0.022334	0.049394	0.00015554	2.6448
Hypothyroidism&MDD	REACTOME_KETONE_BODY_METABOLISM	9	0.90256	0.019987	0.25139	0.00016567	2.81705
FT4 normal&MDD	REACTOME_KETONE_BODY_METABOLISM	9	0.90256	0.019987	0.25139	0.00016567	2.81705
