# Supplementary material for: Shared genetic links between hypothyroidism and psychiatric disorders: evidence from a comprehensive genetic analysis
Source: Front Endocrinol (Lausanne). 2024 Jun 6;15:1370019. doi: 10.3389/fendo.2024.1370019 (PMC11187243; doi:10.3389/fendo.2024.1370019)
Supplement: Supplementary file 1 [file DataSheet_1.zip › Table S4.xlsx]

## Sheet: Table S4
Table S4. Genes associated with pleiotropic risk loci.
Group	ensg	entrezID	symbol	hgnc_symbol	OMIM	uniprotID	DrugBank
Mapping genes	ENSG00000149527	9651	PLCH2	PLCH2	612836	O75038	NA
Mapping genes	ENSG00000077549	832	CAPZB	CAPZB	601572	P47756	NA
Mapping genes	ENSG00000219102	NA	HNRNPA3P12	HNRNPA3P12	NA	NA	NA
Mapping genes	ENSG00000203985	388633	LDLRAD1	LDLRAD1	NA	Q5T700	NA
Mapping genes	ENSG00000162599	4774	NFIA	NFIA	600727	Q12857	NA
Mapping genes	ENSG00000134215	10451	VAV3	VAV3	605541	Q9UKW4	NA
Mapping genes	ENSG00000270780	NA	RP4-590F24.1	NA	NA	NA	NA
Mapping genes	ENSG00000134207	148281	SYT6	SYT6	607718	Q5T7P8	NA
Mapping genes	ENSG00000163113	56957	OTUD7B	OTUD7B	611748	Q6GQQ9	NA
Mapping genes	ENSG00000223945	NA	RP11-458I7.1	NA	NA	NA	NA
Mapping genes	ENSG00000115970	63892	THADA	THADA	611800	Q6YHU6	NA
Mapping genes	ENSG00000115896	5334	PLCL1	PLCL1	600597	Q15111	DB01103
Mapping genes	ENSG00000162972	79568	C2orf47	C2orf47	NA	Q8WWC4	NA
Mapping genes	ENSG00000196141	26010	SPATS2L	SPATS2L	613817	Q9NUQ6	NA
Mapping genes	ENSG00000131374	9779	TBC1D5	TBC1D5	NA	Q92609	NA
Mapping genes	ENSG00000010327	23166	STAB1	STAB1	608560	Q9NY15	NA
Mapping genes	ENSG00000114861	27086	FOXP1	FOXP1	605515	Q9H334	NA
Mapping genes	ENSG00000225742	100505920	RP11-513G11.4	NA	NA	NA	NA
Mapping genes	ENSG00000113231	8622	PDE8B	PDE8B	603390	O95263	DB00201:DB09283
Mapping genes	ENSG00000197062	NA	RP5-874C20.3	NA	NA	NA	NA
Mapping genes	ENSG00000235109	64288	ZSCAN31	ZSCAN31	610794	Q96LW9	NA
Mapping genes	ENSG00000213588	221504	ZBTB9	ZBTB9	NA	Q96C00	NA
Mapping genes	ENSG00000242014	NA	RN7SL26P	RN7SL26P	NA	NA	NA
Mapping genes	ENSG00000112182	60468	BACH2	BACH2	605394	Q9BYV9	NA
Mapping genes	ENSG00000112541	10846	PDE10A	PDE10A	610652	Q9Y233	DB00975:DB01113:DB08383:DB08384:DB08386:DB08387:DB08389:DB08391:DB08811:DB08814
Mapping genes	ENSG00000173295	286042	FAM86B3P	FAM86B3P	NA	NA	NA
Mapping genes	ENSG00000107249	169792	GLIS3	GLIS3	610192	Q8NEA6	NA
Mapping genes	ENSG00000214417	NA	KRT18P13	KRT18P13	NA	NA	NA
Mapping genes	ENSG00000260677	NA	RP11-546O6.4	NA	NA	NA	NA
Mapping genes	ENSG00000236130	101928337	RP11-23B15.1	NA	NA	NA	NA
Mapping genes	ENSG00000150275	65217	PCDH15	PCDH15	605514	Q96QU1	NA
Mapping genes	ENSG00000054965	23201	FAM168A	FAM168A	NA	Q92567	NA
Mapping genes	ENSG00000270323	NA	AP000860.2	NA	NA	NA	NA
Mapping genes	ENSG00000154146	4900	NRGN	NRGN	602350	Q92686	NA
Mapping genes	ENSG00000184293	160365	CLECL1	CLECL1	607467	Q8IZS7	NA
Mapping genes	ENSG00000111145	2004	ELK3	ELK3	600247	P41970	NA
Mapping genes	ENSG00000257877	NA	RP3-462E2.3	NA	NA	NA	NA
Mapping genes	ENSG00000248594	NA	AC003029.1	NA	NA	NA	NA
Mapping genes	ENSG00000100605	3705	ITPK1	ITPK1	601838	Q13572	NA
Mapping genes	ENSG00000258595	NA	RP11-371E8.2	NA	NA	NA	NA
Mapping genes	ENSG00000184990	10572	SIVA1	SIVA1	605567	O15304	DB01593:DB14487:DB14533
Mapping genes	ENSG00000172575	10125	RASGRP1	RASGRP1	603962	O95267	NA
Mapping genes	ENSG00000267261	NA	CTD-2132N18.3	NA	NA	NA	NA
Mapping genes	ENSG00000108774	5878	RAB5C	RAB5C	604037	P51148	NA
Mapping genes	ENSG00000186868	4137	MAPT	MAPT	157140	P10636	DB00448:DB00637:DB01229:DB01248
Mapping genes	ENSG00000234899	400618	SOX9-AS1	SOX9-AS1	NA	NA	NA
Mapping genes	ENSG00000267780	NA	RP11-154H12.3	NA	NA	NA	NA
Mapping genes	ENSG00000129933	23383	MAU2	MAU2	614560	Q9Y6X3	NA
Mapping genes	ENSG00000167491	54815	GATAD2A	GATAD2A	614997	Q86YP4	NA
Mapping genes	ENSG00000126456	3661	IRF3	IRF3	603734	Q14653	NA
Mapping genes	ENSG00000133466	114904	C1QTNF6	C1QTNF6	614910	Q9BXI9	NA
Mapping genes	ENSG00000159958	115650	TNFRSF13C	TNFRSF13C	606269	Q96RJ3	NA
Magma genes	ENSG00000142599	473	RERE	RERE	605226	Q9P2R6	NA
Magma genes	ENSG00000077549	832	CAPZB	CAPZB	601572	P47756	NA
Magma genes	ENSG00000134215	10451	VAV3	VAV3	605541	Q9UKW4	NA
Magma genes	ENSG00000023902	51177	PLEKHO1	PLEKHO1	608335	Q53GL0	NA
Magma genes	ENSG00000115524	23451	SF3B1	SF3B1	605590	O75533	DB14017
Magma genes	ENSG00000144381	3329	HSPD1	HSPD1	118190	P10809	DB09130
Magma genes	ENSG00000270757	100529241	HSPE1-MOB4	HSPE1-MOB4	609361	NA	NA
Magma genes	ENSG00000115540	100529241	MOB4	MOB4	609361	Q9Y3A3	NA
Magma genes	ENSG00000162944	130132	RFTN2	RFTN2	NA	Q52LD8	NA
Magma genes	ENSG00000222017	NA	AC011997.1	NA	NA	NA	NA
Magma genes	ENSG00000152430	66037	BOLL	BOLL	606165	Q8N9W6	NA
Magma genes	ENSG00000178074	205327	C2orf69	C2orf69	NA	Q8N8R5	NA
Magma genes	ENSG00000162971	129450	TYW5	TYW5	NA	A2RUC4	NA
Magma genes	ENSG00000172053	102465536	QARS	QARS	603727	P47897	NA
Magma genes	ENSG00000010327	23166	STAB1	STAB1	608560	Q9NY15	NA
Magma genes	ENSG00000114861	27086	FOXP1	FOXP1	605515	Q9H334	NA
Magma genes	ENSG00000113231	8622	PDE8B	PDE8B	603390	O95263	DB00201:DB09283
Magma genes	ENSG00000164253	55255	WDR41	WDR41	NA	Q9HAD4	NA
Magma genes	ENSG00000112343	10475	TRIM38	TRIM38	NA	O00635	NA
Magma genes	ENSG00000124610	3024	HIST1H1A	HIST1H1A	142709	Q02539	NA
Magma genes	ENSG00000196176	554313	HIST1H4A	HIST1H4A	615069	P62805	NA
Magma genes	ENSG00000196532	8968	HIST1H3C	HIST1H3C	602819	P68431	NA
Magma genes	ENSG00000010704	3077	HFE	HFE	613609	Q30201	NA
Magma genes	ENSG00000180596	8347	HIST1H2BC	HIST1H2BC	602847	P62807	DB09130
Magma genes	ENSG00000158406	554313	HIST1H4H	HIST1H4H	615069	P62805	NA
Magma genes	ENSG00000112763	11120	BTN2A1	BTN2A1	613590	Q7KYR7	NA
Magma genes	ENSG00000233822	8341	HIST1H2BN	HIST1H2BN	602801	Q99877	NA
Magma genes	ENSG00000196812	80345	ZSCAN16	ZSCAN16	NA	Q9H4T2	NA
Magma genes	ENSG00000187626	387032	ZKSCAN4	ZKSCAN4	611643	Q969J2	NA
Magma genes	ENSG00000112182	60468	BACH2	BACH2	605394	Q9BYV9	NA
Magma genes	ENSG00000104388	5862	RAB2A	RAB2A	179509	P61019	NA
Magma genes	ENSG00000107249	169792	GLIS3	GLIS3	610192	Q8NEA6	NA
Magma genes	ENSG00000136938	10541	ANP32B	ANP32B	NA	Q92688	NA
Magma genes	ENSG00000148143	58499	ZNF462	ZNF462	NA	Q96JM2	NA
Magma genes	ENSG00000136930	5695	PSMB7	PSMB7	604030	Q99436	DB08515
Magma genes	ENSG00000149136	6749	SSRP1	SSRP1	604328	Q08945	NA
Magma genes	ENSG00000149131	710	SERPING1	SERPING1	606860	P05155	DB05961:DB09130
Magma genes	ENSG00000172409	10978	CLP1	CLP1	608757	Q92989	NA
Magma genes	ENSG00000156599	25921	ZDHHC5	ZDHHC5	614586	Q9C0B5	NA
Magma genes	ENSG00000213593	51075	TMX2	TMX2	NA	Q9Y320	NA
Magma genes	ENSG00000154146	4900	NRGN	NRGN	602350	Q92686	NA
Magma genes	ENSG00000184293	160365	CLECL1	CLECL1	607467	Q8IZS7	NA
Magma genes	ENSG00000174456	400073	C12orf76	C12orf76	NA	Q8N812	NA
Magma genes	ENSG00000185100	122622	ADSSL1	ADSSL1	612498	Q8N142	DB00128:DB02109:DB03510:DB04137:DB04315:DB04418:DB04566:DB05540
Magma genes	ENSG00000184990	10572	SIVA1	SIVA1	605567	O15304	DB01593:DB14487:DB14533
Magma genes	ENSG00000051180	5888	RAD51	RAD51	179617	Q06609	DB04395:DB12742
Magma genes	ENSG00000137824	55177	RMDN3	RMDN3	611873	Q96TC7	NA
Magma genes	ENSG00000070366	23293	SMG6	SMG6	610963	Q86US8	DB05036
Magma genes	ENSG00000267261	NA	CTD-2132N18.3	NA	NA	NA	NA
Magma genes	ENSG00000197723	94086	HSPB9	HSPB9	608344	Q9BQS6	NA
Magma genes	ENSG00000108774	5878	RAB5C	RAB5C	604037	P51148	NA
Magma genes	ENSG00000225190	9842	PLEKHM1	PLEKHM1	611466	Q9Y4G2	NA
Magma genes	ENSG00000120088	1394	CRHR1	CRHR1	122561	P34998	DB09067
Magma genes	ENSG00000185294	162540	SPPL2C	SPPL2C	608284	Q8IUH8	NA
Magma genes	ENSG00000186868	4137	MAPT	MAPT	157140	P10636	DB00448:DB00637:DB01229:DB01248
Magma genes	ENSG00000256762	246744	STH	STH	607067	Q8IWL8	NA
Magma genes	ENSG00000120071	101929776	KANSL1	KANSL1	612452	Q7Z3B3	NA
Magma genes	ENSG00000228696	100506084	ARL17B	ARL17B	NA	Q8IVW1	NA
Magma genes	ENSG00000118276	9331	B4GALT6	B4GALT6	604017	Q9UBX8	NA
Magma genes	ENSG00000167491	54815	GATAD2A	GATAD2A	614997	Q86YP4	NA
Magma genes	ENSG00000142546	51070	NOSIP	NOSIP	NA	Q9Y314	NA
Magma genes	ENSG00000126460	5639	PRRG2	PRRG2	604429	O14669	NA
Magma genes	ENSG00000126464	57479	PRR12	PRR12	NA	Q9ULL5	NA
Magma genes	ENSG00000126461	58506	SCAF1	SCAF1	NA	Q9H7N4	NA
Magma genes	ENSG00000126456	3661	IRF3	IRF3	603734	Q14653	NA
Magma genes	ENSG00000126453	83596	BCL2L12	BCL2L12	610837	Q9HB09	NA
Magma genes	ENSG00000126457	3276	PRMT1	PRMT1	602950	Q99873	DB01752
Magma genes	ENSG00000088930	22803	XRN2	XRN2	608851	Q9H0D6	NA
Magma genes	ENSG00000133466	114904	C1QTNF6	C1QTNF6	614910	Q9BXI9	NA
