# Supplementary material for: Shared genetic links between hypothyroidism and psychiatric disorders: evidence from a comprehensive genetic analysis
Source: Front Endocrinol (Lausanne). 2024 Jun 6;15:1370019. doi: 10.3389/fendo.2024.1370019 (PMC11187243; doi:10.3389/fendo.2024.1370019)
Supplement: Supplementary file 1 [file DataSheet_1.zip › Table S5.xlsx]

## Sheet: Table S5
Table S5. Information on 79 pleiotropic genes identified by MAGMA gene analysis.
Trait pairs	GENE	CHR	START	STOP	NSNPS	NPARAM	N	ZSTAT	P	Padj	SYMBOL
FT4 normal&MDD	ENSG00000187626	6	28212401	28227011	32	8	94836	5.0307	2.4432e-07	0.00448205	ZKSCAN4
FT4 normal&MDD	ENSG00000148143	9	109625378	109775915	235	40	93134	4.8059	7.7012e-07	0.0141279	ZNF462
FT4 normal&MDD	ENSG00000112763	6	26458150	26476849	75	15	91092	4.725	1.1507e-06	0.0211096	BTN2A1
FT4 normal&MDD	ENSG00000233822	6	27806323	27823487	28	5	94049	4.5849	2.2707e-06	0.041656	HIST1H2BN
FT4 normal&MDD	ENSG00000118276	18	29202210	29265799	124	17	94349	4.5809	2.3153e-06	0.0424742	B4GALT6
FT4 normal&MDD	ENSG00000196812	6	28092338	28097860	10	2	94604	4.5727	2.4071e-06	0.0441582	ZSCAN16
Hypothyroidism&ANX	ENSG00000134215	1	108113782	108507766	1272	95	209855	5.455	2.448e-08	0.000458412	VAV3
Hypothyroidism&ANX	ENSG00000108774	17	40276994	40307035	68	8	209790	4.9032	4.714e-07	0.00882744	RAB5C
Hypothyroidism&ANX	ENSG00000267261	17	40271692	40306934	81	8	209789	4.8053	7.7262e-07	0.0144681	CTD-2132N18.3
Hypothyroidism&ANX	ENSG00000126457	19	50179043	50192286	25	15	209887	4.7174	1.1942e-06	0.0223626	PRMT1
Hypothyroidism&ANX	ENSG00000136938	9	100745643	100778225	49	14	209793	4.6969	1.3205e-06	0.0247277	ANP32B
Hypothyroidism&ANX	ENSG00000133466	22	37576207	37595425	83	10	209991	4.6765	1.4591e-06	0.0273231	C1QTNF6
Hypothyroidism&ANX	ENSG00000184293	12	9868456	9885895	98	10	210014	4.6519	1.6445e-06	0.0307949	CLECL1
Hypothyroidism&ANX	ENSG00000197723	17	40274756	40275371	1	1	210024	4.551	2.6699e-06	0.0499965	HSPB9
Hypothyroidism&MDD	ENSG00000187626	6	28212401	28227011	32	8	94836	5.0307	2.4432e-07	0.00448205	ZKSCAN4
Hypothyroidism&MDD	ENSG00000148143	9	109625378	109775915	235	40	93134	4.8059	7.7012e-07	0.0141279	ZNF462
Hypothyroidism&MDD	ENSG00000112763	6	26458150	26476849	75	15	91092	4.725	1.1507e-06	0.0211096	BTN2A1
Hypothyroidism&MDD	ENSG00000233822	6	27806323	27823487	28	5	94049	4.5849	2.2707e-06	0.041656	HIST1H2BN
Hypothyroidism&MDD	ENSG00000118276	18	29202210	29265799	124	17	94349	4.5809	2.3153e-06	0.0424742	B4GALT6
Hypothyroidism&MDD	ENSG00000196812	6	28092338	28097860	10	2	94604	4.5727	2.4071e-06	0.0441582	ZSCAN16
Hypothyroidism&SCZ	ENSG00000126456	19	50162826	50169132	11	2	270392	6.9933	1.3429e-12	2.50357e-08	IRF3
Hypothyroidism&SCZ	ENSG00000126461	19	50145382	50161899	24	9	266005	6.7567	7.0602e-12	1.31623e-07	SCAF1
Hypothyroidism&SCZ	ENSG00000196176	6	26021907	26022278	1	1	270392	6.7236	8.8625e-12	1.65224e-07	HIST1H4A
Hypothyroidism&SCZ	ENSG00000112182	6	90636248	91006627	715	84	269094	6.5366	3.1459e-11	5.8649e-07	BACH2
Hypothyroidism&SCZ	ENSG00000126453	19	50168823	50177173	12	3	270070	6.4869	4.3812e-11	8.16787e-07	BCL2L12
Hypothyroidism&SCZ	ENSG00000126457	19	50179043	50192286	17	10	267026	6.4077	7.3888e-11	1.37749e-06	PRMT1
Hypothyroidism&SCZ	ENSG00000126460	19	50083903	50094272	27	4	268962	6.0844	5.8452e-10	1.08972e-05	PRRG2
Hypothyroidism&SCZ	ENSG00000126464	19	50094900	50129696	89	11	268530	6.0112	9.208e-10	1.71665e-05	PRR12
Hypothyroidism&SCZ	ENSG00000142546	19	50058968	50093519	62	9	268795	5.9081	1.7309e-09	3.22692e-05	NOSIP
Hypothyroidism&SCZ	ENSG00000112343	6	25963030	25987384	42	13	266255	5.8768	2.0915e-09	3.89918e-05	TRIM38
Hypothyroidism&SCZ	ENSG00000010704	6	26087509	26098571	27	9	269118	5.7294	5.0404e-09	9.39682e-05	HFE
Hypothyroidism&SCZ	ENSG00000167491	19	19496635	19619740	183	15	267984	5.5135	1.7592e-08	0.000327968	GATAD2A
Hypothyroidism&SCZ	ENSG00000186868	17	43971748	44105700	670	6	270219	5.387	3.5826e-08	0.000667904	MAPT
Hypothyroidism&SCZ	ENSG00000070366	17	1963133	2207065	602	23	269162	5.2762	6.5949e-08	0.00122949	SMG6
Hypothyroidism&SCZ	ENSG00000162971	2	200794698	200820459	47	10	269358	5.2727	6.7214e-08	0.00125307	TYW5
Hypothyroidism&SCZ	ENSG00000124610	6	26017260	26018040	4	2	267191	5.2608	7.1706e-08	0.00133681	HIST1H1A
Hypothyroidism&SCZ	ENSG00000178074	2	200775979	200820658	89	14	269233	5.2342	8.2836e-08	0.00154431	C2orf69
Hypothyroidism&SCZ	ENSG00000115540	2	198380295	198418423	47	9	268825	5.2248	8.7158e-08	0.00162489	MOB4
Hypothyroidism&SCZ	ENSG00000120071	17	44107282	44302733	489	5	270139	5.2138	9.2516e-08	0.00172478	KANSL1
Hypothyroidism&SCZ	ENSG00000158406	6	26281283	26285762	13	4	269884	5.2118	9.3504e-08	0.0017432	HIST1H4H
Hypothyroidism&SCZ	ENSG00000256762	17	44076616	44077060	1	1	270392	5.1974	1.0104e-07	0.00188369	STH
Hypothyroidism&SCZ	ENSG00000270757	2	198365137	198415450	56	9	268778	5.1472	1.3222e-07	0.00246498	HSPE1-MOB4
Hypothyroidism&SCZ	ENSG00000154146	11	124609742	124617106	12	3	270272	5.0862	1.8268e-07	0.0034057	NRGN
Hypothyroidism&SCZ	ENSG00000136938	9	100745643	100778225	35	10	268476	5.044	2.2798e-07	0.00425023	ANP32B
Hypothyroidism&SCZ	ENSG00000120088	17	43699267	43913194	973	9	270020	5.0428	2.2938e-07	0.00427633	CRHR1
Hypothyroidism&SCZ	ENSG00000185294	17	43922256	43924438	17	2	270200	4.9879	3.0516e-07	0.0056891	SPPL2C
Hypothyroidism&SCZ	ENSG00000228696	17	44352150	44439130	14	4	270251	4.9741	3.2771e-07	0.0061095	ARL17B
Hypothyroidism&SCZ	ENSG00000104388	8	61429416	61536186	208	12	269535	4.9167	4.4019e-07	0.00820646	RAB2A
Hypothyroidism&SCZ	ENSG00000196532	6	26045639	26046097	3	2	270392	4.9104	4.5448e-07	0.00847287	HIST1H3C
Hypothyroidism&SCZ	ENSG00000180596	6	26115101	26124154	29	6	268493	4.8626	5.7933e-07	0.0108004	HIST1H2BC
Hypothyroidism&SCZ	ENSG00000010327	3	52529354	52558511	48	13	269322	4.8367	6.6006e-07	0.0123055	STAB1
Hypothyroidism&SCZ	ENSG00000088930	20	21283942	21370463	166	15	268822	4.833	6.7253e-07	0.012538	XRN2
Hypothyroidism&SCZ	ENSG00000162944	2	198432948	198540769	142	11	269542	4.8298	6.8351e-07	0.0127427	RFTN2
Hypothyroidism&SCZ	ENSG00000142599	1	8412457	8877702	680	27	268733	4.7874	8.448e-07	0.0157496	RERE
Hypothyroidism&SCZ	ENSG00000115524	2	198254508	198299815	47	8	266888	4.7679	9.31e-07	0.0173566	SF3B1
Hypothyroidism&SCZ	ENSG00000174456	12	110465872	110511491	92	15	268980	4.7465	1.0349e-06	0.0192936	C12orf76
Hypothyroidism&SCZ	ENSG00000225190	17	43513266	43568115	92	8	269309	4.6601	1.5803e-06	0.0294615	PLEKHM1
Hypothyroidism&SCZ	ENSG00000114861	3	71003844	71633140	1273	106	268838	4.6496	1.6627e-06	0.0309977	FOXP1
Hypothyroidism&SCZ	ENSG00000152430	2	198591603	198651486	62	8	269517	4.6037	2.0754e-06	0.0386917	BOLL
Hypothyroidism&SCZ	ENSG00000172053	3	49133365	49142553	9	3	270083	4.5896	2.2202e-06	0.0413912	QARS
Hypothyroidism&SCZ	ENSG00000222017	2	198557830	198639547	90	8	269713	4.5771	2.3574e-06	0.043949	AC011997.1
Hypothyroidism&SCZ	ENSG00000023902	1	150121373	150136916	32	6	267324	4.5728	2.4057e-06	0.0448495	PLEKHO1
Hypothyroidism&SCZ	ENSG00000144381	2	198351305	198381461	34	6	268409	4.5713	2.4234e-06	0.0451794	HSPD1
TSH total&MDD	ENSG00000107249	9	3824127	4348392	2420	189	126176	6.4646	5.0793e-11	9.51556e-07	GLIS3
TSH total&MDD	ENSG00000184990	14	105219437	105234831	52	11	111319	5.7291	5.0485e-09	9.45786e-05	SIVA1
TSH total&MDD	ENSG00000185100	14	105190523	105213662	75	12	119069	5.3382	4.6927e-08	0.00087913	ADSSL1
TSH total&MDD	ENSG00000134215	1	108113782	108507766	1196	89	125240	5.1241	1.4948e-07	0.00280036	VAV3
TSH total&MDD	ENSG00000164253	5	76721795	76916436	590	37	124520	5.1123	1.5915e-07	0.00298152	WDR41
TSH total&MDD	ENSG00000172409	11	57416465	57429340	17	5	120647	5.1077	1.6309e-07	0.00305533	CLP1
TSH total&MDD	ENSG00000077549	1	19665267	19812066	404	33	126852	4.9286	4.1414e-07	0.0077585	CAPZB
TSH total&MDD	ENSG00000051180	15	40986972	41024354	81	9	126106	4.8472	6.2601e-07	0.0117277	RAD51
TSH total&MDD	ENSG00000137824	15	41028082	41048049	32	6	125694	4.8288	6.8678e-07	0.0128661	RMDN3
TSH total&MDD	ENSG00000136930	9	127115745	127177723	106	14	124460	4.7741	9.0261e-07	0.0169095	PSMB7
TSH total&MDD	ENSG00000113231	5	76506274	76725632	372	37	124962	4.7555	9.8975e-07	0.018542	PDE8B
TSH total&MDD	ENSG00000148143	9	109625378	109775915	258	41	123596	4.6674	1.525e-06	0.0285694	ZNF462
TSH total&MDD	ENSG00000149136	11	57093459	57103351	22	5	122052	4.6357	1.7785e-06	0.0333184	SSRP1
TSH total&MDD	ENSG00000156599	11	57435219	57468659	54	11	125699	4.5812	2.3119e-06	0.0433111	ZDHHC5
TSH total&MDD	ENSG00000149131	11	57364860	57382326	39	5	127107	4.5765	2.3639e-06	0.0442853	SERPING1
TSH total&MDD	ENSG00000213593	11	57480072	57508445	44	7	124799	4.5647	2.5009e-06	0.0468519	TMX2
