# Supplementary material for: Shared genetic links between hypothyroidism and psychiatric disorders: evidence from a comprehensive genetic analysis
Source: Front Endocrinol (Lausanne). 2024 Jun 6;15:1370019. doi: 10.3389/fendo.2024.1370019 (PMC11187243; doi:10.3389/fendo.2024.1370019)
Supplement: Supplementary file 1 [file DataSheet_1.zip › Table S6.xlsx]

## Sheet: Table S6
Table S6. Instrumental variables for MR analysis.
Exopsures	SNP	CHR	POS	A1	A2	BETA	SE	Z	P	r2	F
Hypothyroidism	rs10917477	1	19861106	G	A	0.0643	0.0102	6.30392	2.77e-10	0.000132447	52.9856
Hypothyroidism	rs78458460	1	108347599	T	G	0.1218	0.012	10.15	2.659e-24	0.00034329	137.363
Hypothyroidism	rs2476601	1	114377568	G	A	-0.3663	0.0159	-23.0377	2.06e-117	0.001766	707.646
Hypothyroidism	rs926103	1	156784982	C	T	-0.0648	0.0106	-6.11321	1.011e-09	0.000124556	49.8282
Hypothyroidism	rs2988277	1	167431352	T	C	0.0586	0.0107	5.47664	4.63e-08	9.99685e-05	39.9912
Hypothyroidism	rs12117927	1	236629134	A	C	0.0627	0.0105	5.97143	2.288e-09	0.000118846	47.5437
Hypothyroidism	rs11675342	2	1407628	T	C	0.0947	0.0102	9.28431	2.405e-20	0.000287246	114.931
Hypothyroidism	rs1534430	2	12644736	T	C	-0.0872	0.0104	-8.38462	4.222e-17	0.000234284	93.7352
Hypothyroidism	rs1990760	2	163124051	T	C	0.0758	0.0104	7.28846	2.518e-13	0.000177041	70.8285
Hypothyroidism	rs7574865	2	191964633	G	T	-0.1365	0.0121	-11.281	2.058e-29	0.000424023	169.68
Hypothyroidism	rs3087243	2	204738919	A	G	-0.1455	0.0104	-13.9904	2.39e-44	0.000652011	260.973
Hypothyroidism	rs307558	3	12095130	A	G	-0.0691	0.0124	-5.57258	2.313e-08	0.000103501	41.4047
Hypothyroidism	rs59976607	3	105971574	A	G	-0.0757	0.0112	-6.75893	1.49e-11	0.000152254	60.9105
Hypothyroidism	rs73192661	3	188128794	T	C	-0.1059	0.0103	-10.2816	8.729e-25	0.000352244	140.946
Hypothyroidism	rs13109179	4	10727528	A	G	0.0608	0.0103	5.90291	3.249e-09	0.000116134	46.4589
Hypothyroidism	rs7655751	4	149633421	T	C	-0.1458	0.0134	-10.8806	1.127e-27	0.000394469	157.849
Hypothyroidism	rs187707293	4	179647723	A	T	0.2419	0.044	5.49773	3.986e-08	0.00010074	40.2998
Hypothyroidism	rs3775291	4	187004074	T	C	-0.0635	0.011	-5.77273	9.122e-09	0.000111069	44.4323
Hypothyroidism	rs1479565	5	76544157	A	G	0.1012	0.0104	9.73077	1.539e-22	0.000315527	126.25
Hypothyroidism	rs28157	5	102595837	T	G	-0.0691	0.0109	-6.33945	2.536e-10	0.000133944	53.5846
Hypothyroidism	rs244685	5	133423890	G	T	-0.0824	0.0137	-6.0146	1.928e-09	0.00012057	48.2336
Hypothyroidism	rs9357120	6	31230717	A	T	-0.1726	0.0116	-14.8793	2.265e-50	0.000737435	295.19
Hypothyroidism	rs62405567	6	32453372	G	A	0.12	0.0143	8.39161	5.689e-17	0.000234675	93.8917
Hypothyroidism	rs9271365	6	32586794	G	T	0.2571	0.0109	23.5872	8.26e-124	0.00185108	741.802
Hypothyroidism	rs2744944	6	34658080	C	A	-0.0672	0.0107	-6.28037	2.93e-10	0.00013146	52.5905
Hypothyroidism	rs1317983	6	43806335	C	T	0.0683	0.011	6.20909	5.353e-10	0.000128493	51.4035
Hypothyroidism	rs72928038	6	90976768	A	G	0.1438	0.0141	10.1986	1.408e-24	0.000346583	138.681
Hypothyroidism	rs1364450	6	109389508	C	A	0.0885	0.0141	6.2766	3.736e-10	0.000131302	52.5273
Hypothyroidism	rs6570045	6	136136872	T	C	0.063	0.0112	5.625	1.66e-08	0.000105458	42.1873
Hypothyroidism	rs9497965	6	148521292	T	C	0.0797	0.0104	7.66346	2.402e-14	0.000195724	78.3045
Hypothyroidism	rs1079418	6	166047034	G	A	-0.0671	0.0112	-5.99107	1.978e-09	0.000119629	47.857
Hypothyroidism	rs2247314	6	167370230	C	T	-0.0877	0.0107	-8.19626	2.134e-16	0.000223879	89.5712
Hypothyroidism	rs190755308	6	167474951	A	AT	0.0762	0.0128	5.95312	2.923e-09	0.000118118	47.2527
Hypothyroidism	rs10951124	7	26129947	T	C	-0.0655	0.012	-5.45833	4.724e-08	9.93015e-05	39.7243
Hypothyroidism	rs2124594	8	128195259	C	T	-0.0619	0.0107	-5.78505	7.109e-09	0.000111543	44.6221
Hypothyroidism	rs2068128	8	133917588	A	G	-0.0746	0.0105	-7.10476	1.252e-12	0.00016823	67.3032
Hypothyroidism	rs911760	9	5438435	A	C	0.0874	0.0129	6.77519	1.093e-11	0.000152987	61.204
Hypothyroidism	rs10126000	9	21578617	A	C	-0.066	0.0106	-6.22642	4.339e-10	0.000129211	51.6907
Hypothyroidism	rs925489	9	100546600	T	C	0.2071	0.0108	19.1759	1.908e-81	0.00122422	490.286
Hypothyroidism	rs542378840	9	100641771	C	CCACCA	0.1643	0.0106	15.5	4.849e-54	0.000800193	320.332
Hypothyroidism	rs10818946	9	127116102	G	T	0.0577	0.0103	5.60194	2.07e-08	0.000104595	41.8421
Hypothyroidism	rs3118470	10	6101713	C	T	0.0792	0.0106	7.4717	9.456e-14	0.000186053	74.4347
Hypothyroidism	rs744254	10	6392848	A	G	0.0613	0.0112	5.47321	4.369e-08	9.98436e-05	29.7933
Hypothyroidism	rs71508903	10	63779871	T	C	0.0875	0.013	6.73077	1.449e-11	0.000150988	60.404
Hypothyroidism	rs4529854	10	64043975	T	C	-0.0738	0.0108	-6.83333	9.367e-12	0.000155624	62.2589
Hypothyroidism	rs10748781	10	101283330	A	C	-0.0599	0.0104	-5.75962	9.008e-09	0.000110565	44.2307
Hypothyroidism	rs61877856	11	617378	T	C	-0.0658	0.0116	-5.67241	1.261e-08	0.000107243	42.9015
Hypothyroidism	rs736374	11	35266944	A	G	0.083	0.0106	7.83019	4.678e-15	0.000204331	81.7487
Hypothyroidism	rs4409785	11	95311422	C	T	0.1031	0.0135	7.63704	1.92e-14	0.000194377	77.7654
Hypothyroidism	rs11171710	12	56368078	A	G	-0.0707	0.0103	-6.86408	6.528e-12	0.000157027	62.8204
Hypothyroidism	rs12578952	12	103755097	G	A	-0.0635	0.0115	-5.52174	3.306e-08	0.000101622	40.6526
Hypothyroidism	rs10850001	12	112553032	A	T	0.1434	0.0129	11.1163	9.708e-29	0.000411736	164.761
Hypothyroidism	rs9511151	13	24786576	A	G	-0.0999	0.0107	-9.33645	1.164e-20	0.00029048	116.225
Hypothyroidism	rs79490353	13	28623048	C	T	0.2006	0.0349	5.74785	8.82e-09	0.000110114	44.0502
Hypothyroidism	rs79344245	13	43050454	C	T	0.0722	0.0128	5.64062	1.596e-08	0.000106044	42.422
Hypothyroidism	rs2114702	14	81405135	A	T	0.0685	0.0113	6.06195	1.557e-09	0.000122476	48.996
Hypothyroidism	rs12593201	15	38844106	A	G	0.0911	0.0116	7.85345	5.059e-15	0.000205547	82.2351
Hypothyroidism	rs141493043	16	50304685	T	G	0.3821	0.0625	6.1136	9.828e-10	0.000124571	49.8346
Hypothyroidism	rs61759532	17	7240391	T	C	0.0916	0.0123	7.44715	1.098e-13	0.000184833	73.9464
Hypothyroidism	rs12325861	17	40289412	C	T	0.0858	0.0132	6.5	8.273e-11	0.000140814	56.3331
Hypothyroidism	rs7223956	17	45373844	C	T	-0.0892	0.0145	-6.15172	6.823e-10	0.00012613	50.458
Hypothyroidism	rs10424978	19	4837557	A	C	-0.0791	0.0104	-7.60577	3.605e-14	0.000192789	77.1299
Hypothyroidism	rs34536443	19	10463118	C	G	-0.1863	0.0263	-7.08365	1.461e-12	0.000167232	66.9038
Hypothyroidism	rs12984428	19	50199616	A	G	-0.0712	0.0104	-6.84615	9.019e-12	0.000156208	62.4928
Hypothyroidism	rs2412974	22	30539821	T	C	-0.0643	0.0105	-6.12381	9.011e-10	0.000124988	50.0011
Hypothyroidism	rs229528	22	37581677	T	C	0.0905	0.0103	8.78641	1.385e-18	0.00025727	102.934
FT4 normal	rs2235544	1	54375570	A	C	0.1387	0.0065	21.3385	4.2e-101	0.00646268	455.317
FT4 normal	rs951366	1	205685352	T	C	0.0367	0.0067	5.47761	4.392e-08	0.000428448	30.0034
FT4 normal	rs6430547	2	135612422	T	C	-0.0402	0.0072	-5.58333	1.948e-08	0.000445139	31.1727
FT4 normal	rs6785807	3	181718601	A	G	-0.059	0.0093	-6.34409	2.474e-10	0.000574633	40.2463
FT4 normal	rs6855450	4	170992674	T	C	0.1164	0.0115	10.1217	2.756e-24	0.00146143	102.447
FT4 normal	rs9366291	6	19381870	C	G	0.042	0.0068	6.17647	7.362e-10	0.000544686	38.1477
FT4 normal	rs2328893	6	25770239	A	G	0.0481	0.0072	6.68056	1.995e-11	0.000637163	44.6285
FT4 normal	rs6919434	6	34498923	T	C	-0.0626	0.0114	-5.49123	4.405e-08	0.00043058	30.1527
FT4 normal	rs17185536	6	100620931	T	C	0.0726	0.0081	8.96296	1.932e-19	0.00114632	80.3324
FT4 normal	rs67583169	8	61212179	C	G	0.0613	0.0095	6.45263	9.994e-11	0.000594453	41.6353
FT4 normal	rs10119187	9	4223660	T	C	0.0497	0.0085	5.84706	4.106e-09	0.000488163	34.1871
FT4 normal	rs10739496	9	100552559	T	C	0.0777	0.0068	11.4265	4.198e-30	0.00186173	130.56
FT4 normal	rs10818937	9	127015440	T	C	-0.0475	0.007	-6.78571	1.31e-11	0.000657366	46.0446
FT4 normal	rs4842131	9	139092679	T	C	-0.1037	0.0075	-13.8267	7.68e-44	0.00272366	191.171
FT4 normal	rs72783371	10	13436195	A	C	0.0671	0.0121	5.54545	2.772e-08	0.000439122	30.7512
FT4 normal	rs11039355	11	47737501	T	C	-0.0385	0.007	-5.5	3.511e-08	0.000431956	30.2491
FT4 normal	rs4149056	12	21331549	T	C	-0.0506	0.0089	-5.68539	1.338e-08	0.000461554	32.3228
FT4 normal	rs225014	14	80669580	T	C	0.0535	0.0067	7.98507	1.831e-15	0.000910048	63.7596
FT4 normal	rs11626434	14	101998443	C	G	0.0583	0.0069	8.44928	4.076e-17	0.00101882	71.3882
FT4 normal	rs8063103	16	12703395	C	G	-0.0522	0.0092	-5.67391	1.609e-08	0.000459693	32.1924
FT4 normal	rs11078321	17	15906392	T	C	0.045	0.0067	6.71642	2e-11	0.000644017	45.109
FT4 normal	rs113107469	18	29306737	T	C	0.1996	0.022	9.07273	1.003e-19	0.00117454	82.312
FT4 normal	rs56069042	18	57914644	A	G	0.1061	0.0186	5.7043	1.159e-08	0.000464628	32.5381
TSH normal	rs7529705	1	19720092	A	G	0.0531	0.0064	8.29688	1.393e-16	0.000982436	68.8362
TSH normal	rs10917469	1	19843576	A	G	0.1112	0.0085	13.0824	3.954e-39	0.00243901	171.143
TSH normal	rs334725	1	61610049	A	G	0.1737	0.0147	11.8163	2.445e-32	0.00199068	139.622
TSH normal	rs17020122	1	108357391	T	C	0.1044	0.0114	9.15789	5.32e-20	0.00119667	83.8646
TSH normal	rs13015993	2	217625523	A	G	0.0818	0.0069	11.8551	4.523e-32	0.00200373	140.539
TSH normal	rs1663070	3	12239852	T	C	-0.0463	0.007	-6.61429	3.493e-11	0.000624592	43.7475
TSH normal	rs59381142	3	193916181	A	G	-0.058	0.0076	-7.63158	1.696e-14	0.000831323	58.2393
TSH normal	rs11732089	4	149665602	T	C	0.115	0.0076	15.1316	1.726e-51	0.00326026	228.958
TSH normal	rs149630028	5	76265001	A	G	0.2011	0.0359	5.60167	2.038e-08	0.000448067	31.0396
TSH normal	rs1479560	5	76468398	T	G	-0.0721	0.0088	-8.19318	2.039e-16	0.000958056	67.1263
TSH normal	rs2127387	5	76532571	A	G	0.1435	0.0062	23.1452	1.1e-117	0.00759471	535.683
TSH normal	rs1265091	6	31108129	T	C	0.0571	0.0086	6.63953	3.195e-11	0.000629367	44.0822
TSH normal	rs744103	6	43805362	A	T	0.0919	0.0069	13.3188	6.727e-41	0.00252776	177.386
TSH normal	rs11755845	6	43904780	T	C	-0.0725	0.0069	-10.5072	1.432e-25	0.00157469	110.399
TSH normal	rs9497965	6	148521292	T	C	0.0444	0.0062	7.16129	9.811e-13	0.000732093	51.2826
TSH normal	rs1079418	6	166047034	A	G	0.1009	0.0066	15.2879	8.232e-53	0.00332774	233.713
TSH normal	rs2272642	8	23294412	A	G	0.0442	0.0079	5.59494	2.096e-08	0.00044699	31.3024
TSH normal	rs2439301	8	32433013	A	G	-0.0587	0.0076	-7.72368	8.153e-15	0.000851493	59.6536
TSH normal	rs10957494	8	70365025	A	G	-0.0402	0.0066	-6.09091	1.097e-09	0.000529707	37.0981
TSH normal	rs118039499	8	133771635	A	C	0.1837	0.024	7.65417	1.989e-14	0.000836247	58.5846
TSH normal	rs10814915	9	4290544	T	C	0.0421	0.0061	6.90164	5.06e-12	0.000680003	47.6313
TSH normal	rs9298749	9	16214340	A	C	-0.0393	0.0064	-6.14062	8.797e-10	0.000538385	37.7062
TSH normal	rs8176645	9	136149098	A	T	0.0519	0.0064	8.10938	3.925e-16	0.000938575	65.7601
TSH normal	rs11255790	10	8682180	T	C	-0.041	0.0066	-6.21212	6.831e-10	0.000550988	38.5893
TSH normal	rs10748781	10	101283330	A	C	-0.0467	0.0064	-7.29688	3.689e-13	0.000760056	53.2429
TSH normal	rs12284404	11	45228686	A	G	-0.0667	0.0069	-9.66667	2.477e-22	0.00133314	93.4418
TSH normal	rs4445669	11	115045237	T	C	-0.0397	0.0061	-6.5082	5.758e-11	0.000604729	42.3554
TSH normal	rs7329958	13	24782080	T	C	-0.0439	0.0065	-6.75385	1.133e-11	0.00065121	45.6131
TSH normal	rs398745	14	36536181	A	C	-0.052	0.0062	-8.3871	3.97e-17	0.0010039	70.3414
TSH normal	rs1003150	14	81445835	A	T	-0.0614	0.0103	-5.96117	2.869e-09	0.000507392	35.5345
TSH normal	rs2284736	14	81586721	A	G	0.0436	0.0064	6.8125	1.06e-11	0.000662563	46.4088
TSH normal	rs12893151	14	81619945	A	C	-0.0624	0.0078	-8	1.024e-15	0.000913451	63.9982
TSH normal	rs8015085	14	93585331	A	G	0.0671	0.0077	8.71429	2.445e-18	0.00108366	75.9366
TSH normal	rs17477923	15	49711185	T	C	0.0826	0.0069	11.971	2.572e-33	0.00204303	143.301
TSH normal	rs13329353	15	89113877	T	C	0.0614	0.0065	9.44615	5.169e-21	0.00127309	89.2273
TSH normal	rs1045476	16	4015313	A	G	0.049	0.0082	5.97561	2.357e-09	0.000509853	35.7069
TSH normal	rs30227	16	14405428	T	C	-0.0468	0.0063	-7.42857	7.586e-14	0.000787717	55.1821
TSH normal	rs17767491	16	79745487	A	G	0.0883	0.0065	13.5846	3.351e-42	0.00262938	184.537
TSH normal	rs199461	17	44762589	A	G	0.0452	0.0074	6.10811	1.131e-09	0.000532702	37.3079
TSH normal	rs1157994	17	59338574	A	G	-0.0904	0.0155	-5.83226	5.282e-09	0.000485696	34.0143
TSH normal	rs1042673	17	70121339	A	G	-0.0546	0.0061	-8.95082	3.571e-19	0.00114322	80.1149
TSH normal	rs963384	17	70369758	T	C	0.0351	0.0063	5.57143	2.768e-08	0.000443244	31.0399
TSH normal	rs4804413	19	7222655	T	C	0.0532	0.0062	8.58065	8.635e-18	0.00105072	73.6254
TSH normal	rs1203944	20	22596879	T	C	-0.0509	0.0073	-6.9726	2.416e-12	0.000694049	48.6158
TSH total	rs7529705	1	19720092	A	G	0.0508	0.00477262	10.6441	1.09892e-26	0.0010289	113.294
TSH total	rs10799824	1	19841174	A	G	-0.1139	0.00629579	-18.0914	4.96378e-73	0.00296663	327.294
TSH total	rs11583886	1	51451499	A	G	-0.0348	0.00497571	-6.99398	3.83098e-12	0.000444491	48.9148
TSH total	rs334725	1	61610049	A	G	0.1592	0.0106622	14.9312	2.9439e-50	0.00202264	222.937
TSH total	rs2667788	1	68241777	A	G	-0.0305	0.00477262	-6.39062	1.40209e-10	0.000371135	40.8393
TSH total	rs17020127	1	108358083	A	G	-0.1124	0.00812361	-13.8362	1.89502e-43	0.00173735	191.437
TSH total	rs2993047	1	218685055	A	G	-0.0327	0.00467107	-7.00053	3.70993e-12	0.000445324	49.0066
TSH total	rs2014911	2	1427578	T	C	-0.04	0.00568652	-7.03417	1.47096e-12	0.000449612	49.4787
TSH total	rs6721104	2	25994220	A	C	-0.0866	0.01249	-6.93352	4.45118e-12	0.000436843	48.0729
TSH total	rs10186921	2	43644556	T	C	0.0404	0.00467107	8.64898	3.13059e-18	0.000679581	74.8034
TSH total	rs62174435	2	169575564	A	T	-0.0842	0.0125916	-6.687	1.94254e-11	0.000406344	44.7152
TSH total	rs1861628	2	217628430	A	G	-0.097	0.0051788	-18.7302	4.10938e-79	0.00317914	350.814
TSH total	rs9973493	2	242517518	T	C	0.0456	0.00670198	6.80396	1.02858e-11	0.000420677	46.2931
TSH total	rs310755	3	12251424	A	G	-0.0553	0.00528034	-10.4728	1.30538e-25	0.000996094	109.678
TSH total	rs9850213	3	149202590	T	C	-0.0327	0.00456953	-7.1561	1.04378e-12	0.000465327	51.2088
TSH total	rs71320320	3	185487155	A	T	0.0375	0.00497571	7.53661	6.6181e-14	0.000516102	56.7995
TSH total	rs59381142	3	193916181	A	G	-0.0588	0.00558498	-10.5282	8.83077e-26	0.00100666	110.842
TSH total	rs11732089	4	149665602	T	C	0.1176	0.00578807	20.3177	6.76558e-93	0.00373876	412.8
TSH total	rs4571283	4	177705862	A	G	0.0451	0.00761588	5.92184	2.72107e-09	0.0003187	35.0675
TSH total	rs77994712	5	58373418	C	G	0.0657	0.0108653	6.04676	1.44368e-09	0.000332283	36.5626
TSH total	rs149583491	5	76418857	C	G	-0.1174	0.0177704	-6.6065	4.01411e-11	0.000396623	43.645
TSH total	rs1479560	5	76468398	T	G	-0.0724	0.00649888	-11.1404	1.45286e-28	0.00112698	124.106
TSH total	rs2127387	5	76532571	A	G	0.1639	0.00467107	35.0883	7.05967e-270	0.0110687	1231.17
TSH total	rs4484405	5	76832477	T	C	0.0337	0.00487416	6.91401	5.35393e-12	0.000434388	47.8026
TSH total	rs1265091	6	31108129	T	C	0.0553	0.00710816	7.7798	4.97223e-15	0.000549927	60.5241
TSH total	rs9271573	6	32590501	A	C	-0.0499	0.00873288	-5.71404	1.28536e-08	0.000296732	30.0065
TSH total	rs881858	6	43806609	A	G	0.0992	0.00507725	19.5381	1.52526e-86	0.00345835	381.731
TSH total	rs11755845	6	43904780	T	C	-0.0804	0.00528034	-15.2263	1.70066e-52	0.0021032	231.835
TSH total	rs2242602	6	87805210	A	T	-0.0428	0.00497571	-8.60179	1.57802e-17	0.000672191	73.9894
TSH total	rs9497965	6	148521292	T	C	0.0402	0.00467107	8.60616	9.73298e-18	0.000672874	74.0646
TSH total	rs2983511	6	166043959	C	G	-0.1155	0.00497571	-23.2128	1.38695e-120	0.0048746	538.823
TSH total	rs2609307	6	168865769	A	T	-0.0343	0.00548343	-6.2552	3.51933e-10	0.000355579	39.1269
TSH total	rs4719486	7	2329497	A	G	-0.0272	0.00467107	-5.82307	8.43537e-09	0.000308161	33.9076
TSH total	rs700750	7	46753491	A	C	0.0339	0.00477262	7.10302	7.89872e-13	0.000458452	50.452
TSH total	rs2921077	8	8304502	A	G	-0.0323	0.00548343	-5.89047	4.90482e-09	0.000315334	34.697
TSH total	rs73226434	8	23273497	T	C	-0.0481	0.0060927	-7.89469	2.40681e-15	0.00056628	62.325
TSH total	rs73234178	8	32439151	A	G	-0.064	0.0051788	-12.3581	1.54781e-34	0.00138646	152.719
TSH total	rs10957494	8	70365025	A	G	-0.0314	0.00507725	-6.18445	4.45376e-10	0.000347582	38.2467
TSH total	rs72682433	8	120112818	T	C	-0.0419	0.00761588	-5.50166	4.21791e-08	0.000275091	30.2677
TSH total	rs118039499	8	133771635	A	C	0.1812	0.0168565	10.7496	6.29744e-27	0.00104938	115.551
TSH total	rs117764941	8	133848532	A	G	-0.2567	0.0267064	-9.61194	7.75726e-22	0.000839199	92.3878
TSH total	rs10758530	9	3890478	A	G	0.0583	0.0104591	5.57407	2.60665e-08	0.000282377	31.0697
TSH total	rs10974395	9	4208429	T	C	-0.0309	0.00456953	-6.76219	1.47152e-11	0.000415529	45.7263
TSH total	rs10814915	9	4290544	T	C	0.0517	0.00456953	11.3141	1.32651e-29	0.00116236	128.006
TSH total	rs9298749	9	16214340	A	C	-0.0313	0.00477262	-6.55824	5.79196e-11	0.000390852	43.0098
TSH total	rs925488	9	100546391	A	G	0.0583	0.00477262	12.2155	4.95264e-34	0.0013547	149.216
TSH total	rs529565	9	136149500	T	C	-0.0418	0.00477262	-8.75829	1.88233e-18	0.000696857	76.7063
TSH total	rs11592436	10	8575583	C	G	-0.0432	0.00599116	-7.21062	7.42981e-13	0.000472441	51.9922
TSH total	rs1013594	10	89856145	T	G	0.0275	0.00477262	5.76204	9.00427e-09	0.000301737	33.2005
TSH total	rs10748781	10	101283330	A	C	-0.0584	0.00477262	-12.2365	6.20318e-35	0.00135934	149.728
TSH total	rs12284404	11	45228686	A	G	-0.0679	0.00507725	-13.3734	2.72156e-41	0.00162324	178.844
TSH total	rs4445669	11	115045237	T	C	-0.0383	0.00456953	-8.38161	4.59124e-17	0.000638241	70.2501
TSH total	rs147611225	12	514716	A	G	0.3925	0.0678321	5.78635	7.02193e-09	0.000304287	33.4812
TSH total	rs7955258	12	570947	A	G	-0.038	0.0051788	-7.33761	1.32e-13	0.00048922	53.8395
TSH total	rs10878986	12	69831694	T	C	0.0269	0.00487416	5.5189	2.39901e-08	0.000276816	30.4577
TSH total	rs61938844	12	96583858	A	G	0.1861	0.0166534	11.1749	6.13923e-29	0.00113397	124.876
TSH total	rs9511147	13	24782996	C	G	0.0406	0.00487416	8.32963	5.65627e-17	0.000630355	69.3815
TSH total	rs4268628	13	111191795	A	G	-0.0305	0.00528034	-5.77614	6.64649e-09	0.000303215	33.3632
TSH total	rs1766124	14	36666499	T	C	-0.0278	0.00487416	-5.70354	9.35989e-09	0.000295643	32.5298
TSH total	rs116909374	14	36738361	T	C	-0.1692	0.0149271	-11.3351	7.93584e-30	0.00116667	128.481
TSH total	rs139411099	14	80525545	T	C	0.6614	0.0714877	9.25194	2.20425e-20	0.000777562	85.5968
TSH total	rs12436392	14	81293101	T	C	0.1283	0.0150287	8.53702	1.36862e-17	0.000662113	72.8793
TSH total	rs56369010	14	81588915	A	G	0.0581	0.00538189	10.7955	1.48789e-27	0.00105835	116.54
TSH total	rs190891948	14	84379258	A	T	0.8445	0.102256	8.25869	1.48216e-16	0.00061967	68.2048
TSH total	rs35835377	14	93570378	A	G	0.0794	0.00578807	13.7179	5.6809e-43	0.00170781	188.177
TSH total	rs12590163	14	105223525	T	C	0.0387	0.00467107	8.28503	1.52884e-16	0.000623627	68.6405
TSH total	rs74888443	15	36001394	T	C	0.0604	0.0108653	5.55897	2.69753e-08	0.00028085	30.9016
TSH total	rs17477923	15	49711185	T	C	0.0729	0.00528034	13.8059	8.29534e-44	0.00172976	190.6
TSH total	rs13329353	15	89113877	T	C	0.057	0.00487416	11.6943	1.04497e-31	0.0012417	136.754
TSH total	rs1045476	16	4015313	A	G	0.0427	0.00619425	6.89349	4.39094e-12	0.000431815	47.5193
TSH total	rs30233	16	14400309	A	G	-0.0256	0.00467107	-5.48054	3.28852e-08	0.000272983	30.0358
TSH total	rs73575083	16	79747855	A	G	0.0905	0.00487416	18.5673	2.61613e-78	0.00312425	344.738
TSH total	rs116956554	17	44699851	A	G	0.0471	0.00680352	6.92289	3.49257e-12	0.000435504	47.9255
TSH total	rs16948048	17	47440466	A	G	-0.0319	0.00467107	-6.82927	7.97169e-12	0.00042381	46.638
TSH total	rs1157994	17	59338574	A	G	-0.0989	0.0134039	-7.37842	1.58216e-13	0.000494674	54.4401
TSH total	rs7211380	17	64206768	A	G	0.0519	0.00883442	5.87475	3.77463e-09	0.000313653	34.512
TSH total	rs1042678	17	70122108	A	G	0.0487	0.00456953	10.6576	1.99288e-26	0.00103151	113.581
TSH total	rs72978712	19	2634823	T	C	-0.0438	0.00680352	-6.43784	9.41708e-11	0.000376638	41.4451
TSH total	rs10415188	19	5295567	A	G	0.0384	0.00528034	7.27225	2.20565e-13	0.000480548	52.8847
TSH total	rs4804413	19	7222655	T	C	0.0551	0.00467107	11.796	1.0355e-32	0.00126336	139.143
TSH total	rs10421676	19	55772412	A	G	-0.0273	0.00477262	-5.72013	1.04687e-08	0.000297365	32.7193
TSH total	rs6085658	20	6685377	T	C	-0.0291	0.00477262	-6.09728	1.31778e-09	0.000337857	37.1762
TSH total	rs1203952	20	22614132	A	G	0.0608	0.00548343	11.0879	1.26487e-28	0.00111641	122.94
TSH total	rs5997969	22	31790014	T	C	0.0267	0.00487416	5.47786	4.37033e-08	0.000272716	30.0064
MDD	rs76025409	5	103783801	C	G	0.0572967	0.0096	5.96841	2.454e-09	8.90469e-05	35.6217
MDD	rs1950831	14	42102855	C	G	0.0515008	0.0089	5.7866	7.107e-09	8.37049e-05	33.4846
SCZ	rs6715366	2	2327295	G	A	-0.0540972	0.0097	-5.57703	2.492e-08	7.77522e-05	31.1031
SCZ	rs10873538	14	104255569	T	G	-0.0665031	0.0091	-7.30803	3.01e-13	0.000133501	53.4071
SCZ	rs2532240	17	44265839	C	T	0.0608034	0.0091	6.6817	2.578e-11	0.0001116	44.6448
SCZ	rs1892346	1	66331478	T	A	-0.0484027	0.0088	-5.50031	3.557e-08	7.56278e-05	30.2533
SCZ	rs7515363	1	200414959	C	T	0.0535029	0.0089	6.01156	1.836e-09	9.03389e-05	36.1386
SCZ	rs3739118	2	201253769	G	A	0.057004	0.0095	6.00042	2.364e-09	9.00044e-05	36.0048
SCZ	rs4653164	1	36627542	C	T	-0.0511038	0.0092	-5.55477	3.076e-08	7.71326e-05	30.8553
SCZ	rs56335113	1	30427639	A	G	0.064701	0.0094	6.88309	6.017e-12	0.000118428	47.3766
SCZ	rs1915019	8	89283689	A	G	0.0570984	0.0098	5.82637	6.574e-09	8.48592e-05	33.9464
SCZ	rs308697	3	161487491	C	A	0.0501036	0.0087	5.75903	8.832e-09	8.29093e-05	33.1663
SCZ	rs12833624	12	124476873	C	T	-0.0501992	0.009	-5.57768	2.773e-08	7.77703e-05	31.1104
SCZ	rs1615350	12	123650335	C	T	0.0736036	0.0098	7.51057	4.918e-14	0.000141002	56.4083
SCZ	rs5757736	22	39975307	G	A	-0.0530949	0.0088	-6.03351	2.01e-09	9.09999e-05	36.4031
SCZ	rs72943392	11	81178838	G	C	-0.0534957	0.0096	-5.57247	2.393e-08	7.7625e-05	31.0523
SCZ	rs9876421	3	36848316	C	T	-0.0625033	0.0092	-6.79383	9.192e-12	0.000115377	46.1559
SCZ	rs6549963	3	30044778	T	C	0.0483043	0.0088	5.48913	4.308e-08	7.53207e-05	30.1304
SCZ	rs6538539	12	95195293	G	T	0.0567961	0.0086	6.6042	4.428e-11	0.000109027	43.6152
SCZ	rs7575796	2	97746526	A	G	0.0963006	0.0172	5.59887	2.065e-08	7.83623e-05	31.3472
SCZ	rs10086619	8	111580570	A	G	-0.0722052	0.0116	-6.22458	4.968e-10	9.68542e-05	38.7452
SCZ	rs4702	15	91426560	G	A	0.0843044	0.0089	9.4724	2.794e-21	0.000224266	89.726
SCZ	rs11210892	1	44100084	G	A	0.0635005	0.0091	6.97808	2.678e-12	0.000121719	48.6933
SCZ	rs4129585	8	143312933	A	C	0.0749961	0.0087	8.62025	5.109e-18	0.000185737	74.3083
SCZ	rs7464611	8	144933453	C	T	0.0517002	0.0087	5.94255	3.238e-09	8.8277e-05	35.3138
SCZ	rs12303743	12	72259954	G	C	-0.0874988	0.0145	-6.0344	1.59e-09	9.10266e-05	36.4138
SCZ	rs217336	6	84341803	C	A	0.0503033	0.0087	5.78199	8.051e-09	8.35715e-05	33.4312
SCZ	rs3824451	9	101071522	T	C	-0.0655951	0.0118	-5.55891	2.539e-08	7.72476e-05	30.9013
SCZ	rs2381411	9	36319928	T	C	-0.050399	0.0088	-5.72715	1.25e-08	8.1994e-05	32.8001
SCZ	rs12293670	11	124612932	A	G	0.0704957	0.0092	7.66258	1.557e-14	0.000146766	58.7148
SCZ	rs12654450	5	152238850	T	C	0.0687982	0.0096	7.16648	6.174e-13	0.00012838	51.3581
SCZ	rs12652777	5	155775075	T	C	0.0487997	0.0086	5.67438	1.523e-08	8.04901e-05	32.1985
SCZ	rs12771371	10	54063083	G	A	0.0524027	0.0093	5.6347	1.94e-08	7.93682e-05	31.7496
SCZ	rs7830315	8	65608361	T	C	-0.0478046	0.0086	-5.55868	3.082e-08	7.72413e-05	30.8988
SCZ	rs6984242	8	60700469	G	A	0.0546965	0.0087	6.28695	3.855e-10	9.88047e-05	39.5256
SCZ	rs11941714	4	31202669	G	A	0.0515957	0.0093	5.54793	3.073e-08	7.69429e-05	30.7794
SCZ	rs58120505	7	2029867	T	C	0.089603	0.0088	10.1822	2.235e-24	0.000259124	103.676
SCZ	rs17731	10	3821561	G	A	-0.0523992	0.0089	-5.88755	4.37e-09	8.66505e-05	34.663
SCZ	rs28555214	12	110829036	A	C	0.0704957	0.0094	7.49955	5.224e-14	0.000140588	56.2429
SCZ	rs7251	19	50162909	C	G	0.0641009	0.0094	6.81925	8.292e-12	0.000116242	46.5019
SCZ	rs2999392	14	51655145	C	T	-0.0517987	0.0094	-5.5105	3.05e-08	7.59082e-05	30.3654
SCZ	rs2333321	4	176859992	A	G	0.0712038	0.0105	6.78131	1.248e-11	0.000114952	45.9859
SCZ	rs1427633	4	167974142	G	C	0.0483043	0.0088	5.48913	4.097e-08	7.53207e-05	30.1304
SCZ	rs3791710	2	212290048	T	C	0.0600033	0.0108	5.55586	3.02e-08	7.71629e-05	30.8674
SCZ	rs6943762	7	86403263	T	C	0.105098	0.0132	7.96201	1.569e-15	0.000158459	63.3932
SCZ	rs13233308	7	87244960	C	T	0.0487044	0.0086	5.66331	1.749e-08	8.01762e-05	32.0729
SCZ	rs2252074	7	104594253	T	G	-0.0685037	0.0088	-7.78451	6.192e-15	0.000151474	60.5983
SCZ	rs16851048	1	177276006	T	C	-0.0744973	0.0107	-6.96236	4.149e-12	0.000121172	48.4742
SCZ	rs4636654	11	28642653	G	A	0.0483043	0.0089	5.42745	4.892e-08	7.36377e-05	29.4571
SCZ	rs11027839	11	24389235	A	C	-0.0515038	0.0086	-5.98882	2.398e-09	8.96568e-05	35.8658
SCZ	rs778371	2	233743109	A	G	-0.0806029	0.0095	-8.48451	1.495e-17	0.000179935	71.9866
SCZ	rs4575535	16	89559297	A	G	-0.0557982	0.0096	-5.81231	5.77e-09	8.44502e-05	33.7828
SCZ	rs2456020	15	78868398	C	T	0.0815984	0.0102	7.99985	1.125e-15	0.000159968	63.9972
SCZ	rs13165802	5	137858492	G	A	-0.0532004	0.0087	-6.11499	9.583e-10	9.34739e-05	37.3929
SCZ	rs9687282	5	139065988	T	G	-0.0525994	0.0091	-5.78015	7.328e-09	8.35185e-05	33.41
SCZ	rs13195636	6	27509493	A	C	0.210504	0.0159	13.2392	6.546e-40	0.000438002	175.277
SCZ	rs7798283	7	133128127	T	G	0.074003	0.0134	5.52261	3.487e-08	7.62422e-05	30.4991
SCZ	rs728055	7	137072531	T	A	0.0673969	0.009	7.48855	8.849e-14	0.000140176	56.0781
SCZ	rs1593304	7	131619847	A	G	-0.0641013	0.0111	-5.77489	7.448e-09	8.33664e-05	33.3492
SCZ	rs9461916	6	33796794	T	C	-0.0532953	0.0088	-6.05628	1.641e-09	9.1688e-05	36.6784
SCZ	rs11693094	2	185601420	C	T	0.054403	0.0087	6.25321	4.292e-10	9.77471e-05	39.1025
SCZ	rs12129573	1	73768366	C	A	-0.0777994	0.0089	-8.7415	2.282e-18	0.000190998	76.4135
SCZ	rs215412	4	23423586	G	A	-0.0577033	0.0091	-6.34102	2.692e-10	0.000100511	40.2083
SCZ	rs7647398	3	180733150	C	T	0.0774979	0.0109	7.1099	1.074e-12	0.000126361	50.5505
SCZ	rs17200979	3	17877828	G	T	-0.0507987	0.0086	-5.90682	3.788e-09	8.72188e-05	34.8904
SCZ	rs12489270	3	16875823	T	C	-0.0579046	0.0089	-6.50613	7.468e-11	0.000105813	42.3295
SCZ	rs9607782	22	41587556	T	A	-0.0755968	0.01	-7.55968	4.968e-14	0.000142851	57.1484
SCZ	rs134867	22	42651221	T	C	-0.0494949	0.009	-5.49943	3.426e-08	7.56037e-05	30.2436
SCZ	rs12151767	2	198274929	G	A	0.0611045	0.0086	7.10518	1.307e-12	0.000126193	50.4833
SCZ	rs1451488	2	199990107	A	G	-0.0708947	0.0087	-8.14881	4.472e-16	0.00016598	66.4028
SCZ	rs3770754	2	37575381	C	G	0.052896	0.0091	5.81275	5.352e-09	8.4463e-05	33.7879
SCZ	rs4812325	20	37485458	G	A	-0.0719042	0.0089	-8.07913	8.96e-16	0.000163154	65.272
SCZ	rs13016542	2	145183851	T	C	0.0883039	0.0129	6.84526	8.282e-12	0.00011713	46.8574
SCZ	rs500102	9	77358745	T	C	0.0517002	0.0088	5.87502	4.871e-09	8.62823e-05	34.5157
SCZ	rs2078266	9	138378856	A	G	0.0696007	0.0126	5.52386	2.941e-08	7.62769e-05	30.5129
SCZ	rs11191580	10	104906211	T	C	0.131703	0.0155	8.497	1.772e-17	0.000180465	72.1986
SCZ	rs2815731	6	73155285	C	A	0.0600033	0.0091	6.59376	4.388e-11	0.000108682	43.4775
SCZ	rs10876446	12	53760710	G	C	-0.0540022	0.0094	-5.74492	1.026e-08	8.25034e-05	33.0039
SCZ	rs61937595	12	57682956	C	T	0.130098	0.0162	8.03074	1.147e-15	0.000161206	64.4925
SCZ	rs73292401	17	12875908	T	A	-0.0676045	0.0109	-6.20225	5.48e-10	9.61606e-05	38.4677
SCZ	rs8055219	16	13753384	G	A	-0.0665031	0.0101	-6.58447	5.693e-11	0.000108376	43.355
SCZ	rs1901512	5	101723875	T	C	0.058401	0.0094	6.21287	5.723e-10	9.64901e-05	38.5996
SCZ	rs10861176	12	104631552	G	A	-0.0555021	0.0098	-5.66348	1.588e-08	8.01812e-05	32.0749
SCZ	rs2455415	13	38860697	C	T	-0.0494949	0.0088	-5.62442	1.69e-08	7.9079e-05	31.634
SCZ	rs1604060	3	117772036	A	G	-0.0772051	0.014	-5.51465	3.241e-08	7.60226e-05	30.4112
SCZ	rs10035564	5	45252500	A	G	-0.0668024	0.0092	-7.26113	4.38e-13	0.000131793	52.7238
SCZ	rs17194490	3	2547786	G	T	-0.0781994	0.0116	-6.74133	1.795e-11	0.000113601	45.4453
SCZ	rs61857878	10	92789488	A	T	0.0600974	0.0102	5.8919	4.441e-09	8.67788e-05	34.7144
SCZ	rs10736470	11	113418371	G	A	-0.0692965	0.0092	-7.53223	3.86e-14	0.000141816	56.7342
SCZ	rs1881046	2	156835793	G	T	0.0507026	0.0092	5.51115	3.392e-08	7.59263e-05	30.3727
SCZ	rs79210963	7	24717969	T	C	-0.0856015	0.0137	-6.24828	4.142e-10	9.7593e-05	39.0408
SCZ	rs12285419	11	46343189	C	A	-0.0849045	0.011	-7.71859	1.048e-14	0.000148919	59.5764
SCZ	rs634940	6	93077500	G	T	-0.0663962	0.0099	-6.70669	1.784e-11	0.000112437	44.9795
SCZ	rs117178087	6	96464060	C	T	0.0964005	0.0177	5.44636	4.888e-08	7.41515e-05	29.6626
SCZ	rs9304548	18	27500959	C	A	0.0567016	0.01	5.67016	1.594e-08	8.03704e-05	32.1506
SCZ	rs2710323	3	52815905	T	C	0.0784044	0.0086	9.1168	1.229e-19	0.000207747	83.1155
SCZ	rs7634476	3	136398387	A	G	-0.0577033	0.0088	-6.55719	5.462e-11	0.00010748	42.9965
SCZ	rs4779050	15	83368738	T	G	0.0579953	0.0089	6.51632	7.274e-11	0.000106145	42.4623
SCZ	rs6678847	1	2375506	C	T	-0.0551956	0.0092	-5.99953	2.141e-09	8.99777e-05	35.9941
SCZ	rs11121172	1	8418644	C	A	0.0528012	0.0093	5.67754	1.308e-08	8.05798e-05	32.2343
SCZ	rs708228	11	57585662	C	T	-0.0527997	0.0091	-5.80216	6.556e-09	8.41557e-05	33.6649
SCZ	rs11993663	8	10032894	C	A	-0.050399	0.0091	-5.53835	3.319e-08	7.66773e-05	30.6731
SCZ	rs35351411	15	61872197	A	C	-0.0635044	0.0087	-7.29936	2.211e-13	0.000133184	53.2803
SCZ	rs3814883	16	29994922	C	T	0.0670977	0.0087	7.71238	1.576e-14	0.00014868	59.4806
SCZ	rs2332700	14	72417326	C	G	0.0750982	0.0099	7.58568	3.875e-14	0.000143836	57.5422
SCZ	rs1000237	19	19518316	T	A	-0.0732053	0.0089	-8.22531	2.8e-16	0.000169111	67.6555
SCZ	rs72986630	19	11849736	C	T	-0.112296	0.0179	-6.2735	3.594e-10	9.83823e-05	39.3566
SCZ	rs12138231	1	150115398	T	A	-0.0669949	0.0116	-5.77542	7.99e-09	8.33817e-05	33.3553
SCZ	rs13107325	4	103188709	C	T	-0.158703	0.0168	-9.44659	2.9e-21	0.000223045	89.2376
SCZ	rs11587347	1	239198959	C	G	-0.103895	0.0147	-7.06768	1.529e-12	0.000124865	49.9519
SCZ	rs61833239	1	244010441	T	G	-0.0862989	0.0124	-6.95959	2.795e-12	0.000121075	48.4356
SCZ	rs6482437	10	18726326	A	C	-0.0989036	0.0142	-6.96504	3.326e-12	0.000121265	48.5116
SCZ	rs16867571	5	88743219	A	G	0.0657035	0.0104	6.31764	2.676e-10	9.97715e-05	39.9124
SCZ	rs11534045	7	110935979	G	A	0.0627964	0.0093	6.7523	1.396e-11	0.000113971	45.5933
SCZ	rs6974218	7	110056000	A	C	0.0548953	0.0089	6.16801	6.804e-10	9.51019e-05	38.0442
SCZ	rs1914399	7	71770973	C	G	0.0491044	0.0087	5.64418	1.401e-08	7.96357e-05	31.8567
SCZ	rs4700418	5	60621839	C	G	-0.0701972	0.0087	-8.06864	5.366e-16	0.000162731	65.1026
SCZ	rs73229090	8	27442127	C	A	0.102602	0.0142	7.22547	4.337e-13	0.000130502	52.2072
SCZ	rs113264400	20	62150128	T	C	-0.112296	0.0202	-5.55919	2.865e-08	7.72555e-05	30.9044
SCZ	rs13011472	2	57961602	C	G	-0.070401	0.0087	-8.09207	4.282e-16	0.000163677	65.4813
SCZ	rs9636107	18	53200117	A	G	-0.0698969	0.0086	-8.12754	5.115e-16	0.000165115	66.0566
SCZ	rs1953205	14	30300361	T	A	-0.0499048	0.0089	-5.60728	2.215e-08	7.85978e-05	31.4414
SCZ	rs12883788	14	33303540	C	T	-0.0613011	0.0087	-7.0461	1.862e-12	0.000124104	49.6473
SCZ	rs2053079	19	30987423	A	G	-0.0598986	0.0101	-5.93056	3.007e-09	8.79211e-05	35.1713
SCZ	rs505061	9	22767164	C	A	-0.0534957	0.0086	-6.22043	5.804e-10	9.67251e-05	38.6936
SCZ	rs36106060	13	74319026	T	C	-0.0532004	0.0095	-5.60004	2.157e-08	7.8395e-05	31.3603
SCZ	rs9318627	13	79930079	A	C	0.0611986	0.0088	6.95438	4.352e-12	0.000120894	48.3632
SCZ	rs6546857	2	73837955	A	G	-0.0603978	0.0102	-5.92135	2.744e-09	8.76483e-05	35.0622
SCZ	rs17016552	2	79433742	C	G	0.0517002	0.0091	5.68134	1.2e-08	8.06876e-05	32.2775
SCZ	rs1198588	1	98552832	A	T	-0.102598	0.0108	-9.49978	1.731e-21	0.000225564	90.2454
SCZ	rs11165867	1	97878068	C	T	-0.0743034	0.0116	-6.40546	1.3e-10	0.000102564	41.0298
SCZ	rs56205728	15	40567237	G	A	-0.0630037	0.0097	-6.49523	1.007e-10	0.000105459	42.1878
SCZ	rs62018952	15	44080737	T	C	-0.0584027	0.0097	-6.0209	1.941e-09	9.06198e-05	36.251
SCZ	rs62183855	2	172956449	A	C	0.0660967	0.0111	5.95466	2.658e-09	8.8637e-05	35.4578
SCZ	rs10108980	8	4191446	C	T	-0.0628014	0.0106	-5.92466	2.725e-09	8.77462e-05	35.1014
SCZ	rs11664298	18	77578986	G	A	-0.0773995	0.0108	-7.16662	8.936e-13	0.000128385	51.3602
SCZ	rs76838079	18	77633271	C	T	-0.0780048	0.0138	-5.65252	1.529e-08	7.98711e-05	31.9508
SCZ	rs11223774	11	134247315	A	G	0.0524976	0.0094	5.58485	2.739e-08	7.79702e-05	31.1904
SCZ	rs3802924	11	133827733	A	C	0.0736036	0.0108	6.81514	9.583e-12	0.000116102	46.446
SCZ	rs7112616	11	130805334	T	C	0.0522034	0.0086	6.07016	1.517e-09	9.21086e-05	36.8467
SCZ	rs79445414	8	33863561	T	C	-0.1234	0.0222	-5.55856	2.798e-08	7.7238e-05	30.8974
SCZ	rs713692	22	51109735	G	A	-0.0566021	0.0095	-5.95812	2.666e-09	8.874e-05	35.499
SCZ	rs6798742	3	63903759	A	G	-0.0610991	0.0093	-6.5698	4.569e-11	0.000107894	43.162
SCZ	rs498591	9	14509105	A	T	-0.0724954	0.0121	-5.99136	2.114e-09	8.97329e-05	35.8962
SCZ	rs2238057	12	2384005	T	G	-0.0835012	0.0087	-9.59784	8.502e-22	0.000230243	92.118
SCZ	rs2089626	2	22694507	G	A	0.0526019	0.0087	6.0462	1.709e-09	9.1383e-05	36.5563
SCZ	rs2909457	2	162845855	G	A	0.0489997	0.0087	5.63215	1.482e-08	7.92964e-05	31.7209
SCZ	rs35734242	4	706700	T	C	-0.050704	0.0089	-5.69708	1.368e-08	8.11352e-05	32.4565
SCZ	rs6125656	20	48090779	G	A	-0.0644959	0.0111	-5.81044	6.293e-09	8.43958e-05	33.761
BIP	rs174592	11	61618608	A	G	-0.0773995	0.0141	-5.48933	3.664e-08	7.53262e-05	30.1326
BIP	rs73496688	11	79156748	A	T	0.108702	0.019	5.72115	1.047e-08	8.18223e-05	32.7314
BIP	rs10744560	12	2387099	T	C	0.0832008	0.014	5.94291	2.918e-09	8.82878e-05	35.318
BIP	rs71395455	15	85153804	A	G	0.082096	0.0146	5.62301	1.934e-08	7.90394e-05	31.6181
BIP	rs4239193	17	53376524	A	G	-0.0794979	0.0137	-5.80276	6.251e-09	8.41731e-05	33.6719
BIP	rs111444407	19	19358207	T	C	0.1166	0.0184	6.33696	2.404e-10	0.000100383	40.1569
BIP	rs2314398	2	97413488	C	G	0.0841021	0.0144	5.84043	5.92e-09	8.52692e-05	34.1104
BIP	rs138321	22	41209304	A	G	0.0793009	0.0135	5.87414	4.692e-09	8.62564e-05	34.5054
BIP	rs9834970	3	36856030	T	C	-0.101003	0.0134	-7.53756	5.531e-14	0.000142017	56.8146
BIP	rs2302417	3	52814256	A	T	-0.079303	0.0136	-5.8311	4.925e-09	8.49971e-05	34.0016
BIP	rs11724116	4	162294038	T	C	-0.104095	0.0188	-5.53695	3.267e-08	7.66387e-05	30.6577
BIP	rs329319	5	133906609	A	G	0.0788019	0.0139	5.6692	1.539e-08	8.03432e-05	32.1397
BIP	rs55648125	6	50816718	A	G	-0.117096	0.0215	-5.44631	4.922e-08	7.41504e-05	29.6612
BIP	rs10455979	6	166995260	C	G	-0.0750038	0.0137	-5.47473	4.596e-08	7.4926e-05	29.9725
BIP	rs17150022	7	24771777	T	C	-0.113202	0.0204	-5.54913	2.701e-08	7.69762e-05	30.7927
BIP	rs13231398	7	110197412	C	G	-0.1207	0.0219	-5.51141	3.361e-08	7.59332e-05	30.3754
ANX	rs79919349	20	55282846	A	G	0.815798	0.1619	5.0389	4.712e-07	6.34723e-05	25.3854
