# Supplementary material for: Shared genetic links between hypothyroidism and psychiatric disorders: evidence from a comprehensive genetic analysis
Source: Front Endocrinol (Lausanne). 2024 Jun 6;15:1370019. doi: 10.3389/fendo.2024.1370019 (PMC11187243; doi:10.3389/fendo.2024.1370019)
Supplement: Supplementary file 1 [file DataSheet_1.zip › Table S7.xlsx]

## Sheet: Table S7
Table S7. Results of all MR analysis and sensitivity analysis.
						IVW						DIVW						MR-RAPS						Weighted mode						Weighted median						MR-Egger (slope)						MR-Egger (Intercept)					Heterogeneity test
ID	Exposures	Outcomes	PVE	F_min	n_snp	Beta	SE	OR	Down	Up	P	Beta	SE	OR	Down	Up	P	Beta	SE	OR	Down	Up	P	Beta	SE	OR	Down	Up	P	Beta	SE	OR	Down	Up	P	Beta	SE	OR	Down	Up	P	Beta	SE	Down	Up	Pval	Estimate	P
1	FT4 normal	ANX	0.0323793	30.003	22	-0.0695506	0.140863	0.932813	0.707769	1.22941	0.621486	-0.07055	0.142899	0.931881	0.704247	1.23309	0.621514	-0.0590708	0.146381	0.94264	0.707528	1.25588	0.68655	-0.0924788	0.255739	0.911669	0.55227	1.50495	0.717641	-0.0939963	0.201521	0.910286	0.613258	1.35118	0.640905	-0.233918	0.326355	0.791427	0.417462	1.50039	0.473522	0.012385	0.022182	-0.031091	0.0558609	0.576617	16.7012	0.729052
2	FT4 normal	BIP	0.028477	30.003	21	-0.0745485	0.0549306	0.928162	0.833426	1.03367	0.174737	-0.0756961	0.0578861	0.927098	0.827662	1.03848	0.190985	-0.0783185	0.0652329	0.92467	0.813691	1.05079	0.229907	-0.168731	0.0772014	0.844736	0.726118	0.982732	0.028845	-0.173931	0.078892	0.840355	0.719962	0.980879	0.027477	-0.284171	0.124571	0.752638	0.580207	0.976313	0.0339207	0.0154641	0.00824806	-0.0017641	0.0326923	0.0757161	22.4378	0.317237
3	FT4 normal	MDD	0.0258034	30.003	22	-0.0225115	0.038475	0.97774	0.90672	1.05432	0.558484	-0.0229118	0.0391647	0.977349	0.905133	1.05533	0.55854	-0.0245728	0.0399691	0.975727	0.902206	1.05524	0.538691	-0.0820686	0.0745684	0.921209	0.795949	1.06618	0.271079	-0.0708882	0.0532761	0.931566	0.839199	1.0341	0.183327	-0.0656166	0.105817	0.93649	0.761082	1.15232	0.535197	0.00285782	0.00653541	-0.00995135	0.015667	0.661906	13.0876	0.905524
4	FT4 normal	SCZ	0.0195868	30.003	18	-0.0644338	0.0638076	0.937598	0.827377	1.0625	0.312585	-0.0656618	0.0633946	0.936448	0.827031	1.06034	0.300313	-0.0790995	0.065034	0.923948	0.813372	1.04956	0.223878	0.0393224	0.0994701	1.04011	0.855871	1.264	0.692608	-0.0586097	0.0697506	0.943075	0.822573	1.08123	0.400754	0.012946	0.186633	1.01303	0.682019	1.50469	0.945558	-0.00512326	0.011574	-0.029659	0.0194125	0.663942	39.1505	0.00170293
5	TSH normal	ANX	0.0564256	31.0396	38	0.0118634	0.10775	1.01193	0.819285	1.24988	0.912329	0.012015	0.109128	1.01209	0.8172	1.25345	0.912329	0.0263517	0.11188	1.0267	0.824538	1.27843	0.813793	-0.070549	0.259017	0.931882	0.560899	1.54824	0.785336	0.0132136	0.154604	1.0133	0.748409	1.37195	0.93189	-0.290333	0.291679	0.748014	0.422311	1.32491	0.319549	0.0211496	0.0189696	-0.0160301	0.0583294	0.264884	31.3554	0.73047
6	TSH normal	BIP	0.0672626	31.0396	39	-0.001803	0.0366503	0.998199	0.929009	1.07254	0.960764	-0.00182298	0.0410576	0.998179	0.921001	1.08182	0.964585	-0.0102824	0.0388059	0.98977	0.91728	1.06799	0.791032	-0.0122392	0.0672921	0.987835	0.865776	1.1271	0.855675	0.00775867	0.0551418	1.00779	0.90455	1.12281	0.888104	-0.05534	0.102538	0.946163	0.768663	1.16465	0.592637	0.00404472	0.00708834	-0.0103176	0.0184071	0.57171	47.5531	0.137732
7	TSH normal	MDD	0.0690639	31.0396	40	0.00807273	0.0239266	1.00811	0.961921	1.05651	0.735818	0.00816164	0.0254606	1.0082	0.959119	1.05978	0.748544	-0.000102526	0.0268315	0.999897	0.948672	1.05389	0.996951	0.00193508	0.0471327	1.00194	0.913526	1.0989	0.967251	-0.000507809	0.0354369	0.999492	0.932429	1.07138	0.988567	-0.0938146	0.0610977	0.910452	0.804527	1.03032	0.13295	0.00774853	0.00424888	-0.000852881	0.0163499	0.0760757	44.1436	0.263241
8	TSH normal	SCZ	0.0726706	31.0396	43	-0.0512639	0.0362495	0.950028	0.884873	1.01998	0.157304	-0.0518423	0.0365581	0.949479	0.883826	1.02001	0.156167	-0.0466489	0.0365764	0.954422	0.888395	1.02536	0.202175	-0.0668267	0.0538861	0.935357	0.841608	1.03955	0.214921	-0.0553506	0.0404591	0.946153	0.874023	1.02424	0.171292	-0.0260257	0.0940755	0.97431	0.805723	1.17817	0.783441	-0.00185728	0.006376	-0.0147339	0.0110193	0.772296	107.151	1.32306e-07
9	Hypothyroidism	ANX	0.00854449	29.7933	57	0.0656927	0.0614203	1.0679	0.94678	1.20451	0.284817	0.0667819	0.0624495	1.06906	0.945902	1.20826	0.284901	0.0553674	0.0640286	1.05693	0.932274	1.19825	0.387187	-0.0170045	0.112869	0.983139	0.788027	1.22656	0.880246	0.0114891	0.100096	1.01156	0.831357	1.23081	0.908619	-0.027625	0.16175	0.972753	0.704572	1.34301	0.86439	0.00903238	0.0144834	-0.0198485	0.0379133	0.533412	54.8426	0.51873
10	Hypothyroidism	BIP	0.00762205	29.7933	58	-0.00626169	0.0239603	0.993758	0.948168	1.04154	0.793833	-0.00637875	0.0257921	0.993642	0.94466	1.04516	0.804665	-0.0204029	0.0257994	0.979804	0.93149	1.03062	0.429044	-0.0876664	0.0642604	0.916066	0.80766	1.03902	0.172493	-0.05992	0.0352186	0.94184	0.87902	1.00915	0.0888725	-0.161425	0.0889891	0.850931	0.71199	1.01698	0.0750395	0.013677	0.00752876	-0.0014049	0.0287589	0.0746261	64.4365	0.232646
11	Hypothyroidism	MDD	0.00760241	29.7933	57	0.0106122	0.0159651	1.01067	0.979533	1.04279	0.506235	0.0108046	0.0162559	1.01086	0.979164	1.04359	0.506268	0.0129527	0.0166553	1.01304	0.980501	1.04665	0.43675	-0.00974947	0.0346029	0.990298	0.925362	1.05979	0.778133	0.00640575	0.0228956	1.00643	0.962262	1.05262	0.779645	-0.0192169	0.0545276	0.980967	0.881536	1.09161	0.724519	0.00268457	0.00469234	-0.00651224	0.0118814	0.567242	49.6479	0.712561
12	Hypothyroidism	SCZ	0.0071194	29.9559	52	-0.0215389	0.0207087	0.978691	0.939763	1.01923	0.298299	-0.0219224	0.0210091	0.978316	0.93885	1.01944	0.29673	-0.0240632	0.0216554	0.976224	0.935656	1.01855	0.266487	-0.0619356	0.0366322	0.939943	0.874823	1.00991	0.0908862	-0.0202818	0.0248195	0.979922	0.933395	1.02877	0.413829	0.00499128	0.0751261	1.005	0.864241	1.16869	0.947294	-0.00236463	0.006432	-0.0152837	0.0105544	0.714696	89.6485	0.000672868
13	TSH total	ANX	0.0645906	30.0065	76	0.0192268	0.0905861	1.01941	0.853578	1.21747	0.831913	0.0194271	0.0915301	1.01962	0.85217	1.21997	0.831913	0.0311674	0.096701	1.03166	0.853537	1.24695	0.74722	-0.0421754	0.143899	0.958702	0.723097	1.27107	0.769453	-0.019274	0.134828	0.980911	0.753119	1.2776	0.886328	0.0570083	0.186791	1.05866	0.733149	1.52871	0.760215	-0.00243054	0.0105089	-0.0231014	0.0182403	0.817094	72.1671	0.571285
14	TSH total	BIP	0.0671864	30.0065	79	-0.0469501	0.0401918	0.954135	0.881858	1.03234	0.242746	-0.0474381	0.0403932	0.953669	0.88108	1.03224	0.240231	-0.0427431	0.0418604	0.958157	0.882683	1.04009	0.307213	-0.045052	0.0660895	0.955948	0.839805	1.08815	0.49544	-0.0476991	0.0515821	0.953421	0.861743	1.05485	0.35511	-0.0616802	0.0829799	0.940184	0.796989	1.10911	0.459553	0.000958733	0.00471607	-0.00843216	0.0103496	0.839444	115.804	0.00353698
15	TSH total	MDD	0.0710575	30.0065	75	0.0156092	0.0213521	1.01573	0.974101	1.05914	0.464757	0.0157537	0.0216786	1.01588	0.973619	1.05997	0.467414	0.0142442	0.0236376	1.01435	0.968424	1.06245	0.546771	-0.00811777	0.0417137	0.991915	0.914045	1.07642	0.845701	0.00410867	0.0340745	1.00412	0.939248	1.07347	0.904025	-0.0230132	0.0425935	0.97725	0.897716	1.06383	0.590635	0.00264337	0.00251242	-0.00236387	0.0076506	0.296214	75.8515	0.418528
16	TSH total	SCZ	0.0741989	30.0065	76	0.00237611	0.0306161	1.00238	0.943999	1.06437	0.938139	0.00239814	0.0312129	1.0024	0.942916	1.06564	0.938757	0.00247418	0.0303236	1.00248	0.944632	1.06386	0.934971	-0.0354687	0.0477459	0.965153	0.878931	1.05983	0.457565	-0.0316754	0.0346978	0.968821	0.905125	1.037	0.361298	0.00310332	0.0626237	1.00311	0.885434	1.13642	0.96061	-4.88165e-05	0.00365937	-0.00734028	0.00724265	0.989392	170.839	1.93806e-09
17	ANX	Hypothyroidism	0.00255634	25.3854	1	0.047193	0.0479285	1.04832	0.954331	1.15158	0.324794	0.0491279	0.0509552	1.05035	0.950523	1.16067	0.334976	0.047193	0.0501036	1.04832	0.950269	1.1565	0.34624	NA	NA	NA	NA	NA	NA	NA	NA	NA	NA	NA	NA	NA	NA	NA	NA	NA	NA	NA	NA	NA	NA	NA	NaN	NaN
18	ANX	TSH total	0.00255634	25.3854	1	0.0143418	0.0358483	1.01445	0.945615	1.08829	0.689106	0.0149298	0.0374503	1.01504	0.943205	1.09235	0.690147	0.0143418	0.0368953	1.01445	0.943675	1.09052	0.697487	NA	NA	NA	NA	NA	NA	NA	NA	NA	NA	NA	NA	NA	NA	NA	NA	NA	NA	NA	NA	NA	NA	NA	NaN	NaN
19	BIP	FT4 normal	0.0105645	29.6612	16	-0.00298975	0.0211963	0.997015	0.956443	1.03931	0.88783	-0.00307991	0.021836	0.996925	0.955159	1.04052	0.887832	-0.00280016	0.0223904	0.997204	0.954388	1.04194	0.900475	0.049905	0.0511595	1.05117	0.950882	1.16204	0.329323	0.0197707	0.029746	1.01997	0.962203	1.0812	0.506274	-0.000238829	0.130891	0.999761	0.763797	1.30862	0.998544	-0.000251675	0.0118168	-0.0245563	0.0240529	0.983008	12.8751	0.611948
20	BIP	TSH normal	0.0099912	29.9715	15	-0.0467609	0.0202281	0.954316	0.917221	0.992911	0.0207953	-0.0481574	0.0217656	0.952984	0.913185	0.994518	0.0269293	-0.0510631	0.0238563	0.950219	0.906811	0.995705	0.0323192	-0.0496593	0.0506302	0.951554	0.861662	1.05082	0.32668	-0.0481596	0.028764	0.952982	0.900742	1.00825	0.0940715	-0.166213	0.141818	0.846866	0.623384	1.15046	0.262221	0.0107858	0.0126492	-0.0165412	0.0381128	0.40927	16.343	0.292879
21	BIP	Hypothyroidism	0.00998211	29.6612	15	-0.0701769	0.0499357	0.932229	0.845312	1.02808	0.159919	-0.0722635	0.0510465	0.930286	0.841716	1.02818	0.15688	-0.0586709	0.0549801	0.943017	0.846681	1.05031	0.285913	0.000880426	0.111123	1.00088	0.804997	1.24443	0.993678	-0.0328673	0.0570545	0.967667	0.865289	1.08216	0.564569	-0.0715682	0.320192	0.930933	0.466125	1.85924	0.826608	0.000130685	0.0296785	-0.0639858	0.0642472	0.996553	27.4859	0.0166349
22	BIP	TSH total	0.00978852	29.6612	15	-0.0231901	0.0151581	0.977077	0.948475	1.00654	0.126045	-0.023898	0.0156602	0.976385	0.946872	1.00682	0.127002	-0.0231613	0.0170371	0.977105	0.945015	1.01028	0.174001	-0.0483208	0.0493801	0.952828	0.864932	1.04966	0.327803	-0.0294399	0.0212808	0.970989	0.931323	1.01235	0.166541	0.0271484	0.0985887	1.02752	0.832521	1.26819	0.784862	-0.00452685	0.00876048	-0.0232268	0.0141731	0.609788	12.9585	0.529791
23	MDD	FT4 normal	0.000496641	33.4843	2	-0.157733	0.08905	0.854077	0.717295	1.01694	0.0765124	-0.162438	0.0939521	0.850068	0.707101	1.02194	0.0838184	-0.158344	0.0937878	0.853556	0.710229	1.02581	0.0913493	NA	NA	NA	NA	NA	NA	NA	NA	NA	NA	NA	NA	NA	NA	NA	NA	NA	NA	NA	NA	NA	NA	NA	0.254423	0.613978
24	MDD	TSH normal	0.000496641	33.4843	2	-0.0682233	0.0825324	0.934052	0.794546	1.09805	0.40845	-0.0702588	0.0854528	0.932153	0.788405	1.10211	0.410966	-0.068224	0.0850993	0.934051	0.790556	1.10359	0.422727	NA	NA	NA	NA	NA	NA	NA	NA	NA	NA	NA	NA	NA	NA	NA	NA	NA	NA	NA	NA	NA	NA	NA	0.00193844	0.964882
25	MDD	Hypothyroidism	0.000496641	33.4843	2	0.357597	0.135872	1.42989	1.09559	1.86619	0.00849181	0.368245	0.147376	1.4452	1.08263	1.92918	0.0124658	0.357595	0.146247	1.42989	1.07353	1.90454	0.0144795	NA	NA	NA	NA	NA	NA	NA	NA	NA	NA	NA	NA	NA	NA	NA	NA	NA	NA	NA	NA	NA	NA	NA	0.00484382	0.944514
26	MDD	TSH total	0.000496641	33.4843	2	0.000466909	0.0633179	1.00047	0.883703	1.13266	0.994116	0.000480846	0.0652079	1.00048	0.880448	1.13688	0.994116	0.000467537	0.0650695	1.00047	0.880673	1.13656	0.994267	NA	NA	NA	NA	NA	NA	NA	NA	NA	NA	NA	NA	NA	NA	NA	NA	NA	NA	NA	NA	NA	NA	NA	0.0929526	0.760457
27	SCZ	FT4 normal	0.0457684	29.4568	137	0.00226517	0.0113984	1.00227	0.980125	1.02491	0.842477	0.00231814	0.0116421	1.00232	0.979709	1.02545	0.842171	0.0041922	0.012456	1.0042	0.979982	1.02902	0.736447	-0.00988037	0.0481076	0.990168	0.901073	1.08807	0.837275	0.000781697	0.0154543	1.00078	0.970923	1.03156	0.959659	-0.0491507	0.0550466	0.952038	0.853836	1.06153	0.373504	0.00335646	0.00351554	-0.0035962	0.0103091	0.341412	178.19	0.00883199
28	SCZ	TSH normal	0.0445842	29.4568	133	0.00159108	0.00941042	1.00159	0.983288	1.02024	0.865736	0.0016281	0.00962942	1.00163	0.982903	1.02071	0.865737	0.000465112	0.00982124	1.00047	0.981391	1.01991	0.962228	-0.00217399	0.0286965	0.997828	0.943255	1.05556	0.939612	-0.00186055	0.0134136	0.998141	0.972242	1.02473	0.889682	-0.0117804	0.0393404	0.988289	0.91495	1.06751	0.764598	0.000883212	0.00252307	-0.00406191	0.00582834	0.726298	92.1259	0.996681
29	SCZ	Hypothyroidism	0.0456744	29.4568	138	-0.0162011	0.0180414	0.983929	0.949745	1.01934	0.369187	-0.0165875	0.0183926	0.983549	0.948725	1.01965	0.367132	-0.0112482	0.0187548	0.988815	0.953127	1.02584	0.548675	0.0707083	0.0616919	1.07327	0.951034	1.21121	0.251732	0.00653236	0.0233162	1.00655	0.961591	1.05362	0.779351	0.00775061	0.0792912	1.00778	0.861524	1.17887	0.922276	-0.00158186	0.0050984	-0.0116642	0.00850053	0.756834	190.638	0.00167912
30	SCZ	TSH total	0.0469593	29.4568	139	0.00431051	0.00683737	1.00432	0.990951	1.01787	0.52841	0.00441011	0.00699559	1.00442	0.990742	1.01829	0.528425	0.00312005	0.0071641	1.00312	0.989138	1.01731	0.663191	0.00590996	0.024072	1.00593	0.95957	1.05452	0.80606	0.0012151	0.0101283	1.00122	0.981537	1.02129	0.904506	-0.00137447	0.0274972	0.998626	0.946232	1.05392	0.960134	0.000380025	0.00178038	-0.00310945	0.0038695	0.830974	124.316	0.791645
